# Supplementary material for: Interaction between grasping and articulation: How vowel and consonant pronunciation influences precision and power grip responses
Source: PLoS One. 2022 Mar 22;17(3):e0265651. doi: 10.1371/journal.pone.0265651 (PMC8939804; doi:10.1371/journal.pone.0265651)
Supplement: S1 Data — (XLSX) [file pone.0265651.s001.xlsx]

## Sheet: Taul1
	subject	stim	block	su	grip	RT	okrts			subject	block	su	grip	error
	1	iV	1	1	1	725.5	725.5			1	1	1	1	0
	1	oV	1	2	1	725.8	725.8			2	1	1	1	0
	1	iV	1	1	1	555.3	555.3			3	1	1	1	0
	1	iS	1	1	2	860.6	860.6			4	1	1	1	0
	1	oV	1	2	1	622.5	622.5			5	1	1	1	0
	1	oS	1	2	2	688.2	688.2			6	1	1	1	0
	1	iS	1	1	2	949.3	949.3			7	1	1	1	0
	1	oS	1	2	2	954.4	954.4			8	1	1	1	0
	1	oS	1	2	2	800.2	800.2			10	1	1	1	0
	1	oV	1	2	1	752.1	752.1			11	1	1	1	0
	1	oV	1	2	1	760.6	760.6			12	1	1	1	4
	1	iS	1	1	2	681	681			13	1	1	1	4
	1	iV	1	1	1	631.5	631.5			14	1	1	1	4
	1	iV	1	1	1	624.9	624.9			15	1	1	1	0
	1	iV	1	1	1	682.7	682.7			16	1	1	1	0
	1	iS	1	1	2	831.6	831.6			1	1	1	2	8
	1	oV	1	2	1	749.8	749.8			2	1	1	2	20
	1	iV	1	1	1	736.9	736.9			3	1	1	2	0
	1	oV	1	2	1	732.3	732.3			4	1	1	2	20
	1	iV	1	1	1	562.6	562.6			5	1	1	2	4
	1	oV	1	2	1	670.7	670.7			6	1	1	2	12
	1	oS	1	2	2	656.9	656.9			7	1	1	2	0
	1	iS	1	1	2	603.7	603.7			8	1	1	2	16
	1	oS	1	2	2	719.9	719.9			10	1	1	2	4
	1	iV	1	1	1	507	507			11	1	1	2	12
	1	oS	1	2	2	636.8	636.8			12	1	1	2	12
	1	oV	1	2	1	818.9	818.9			13	1	1	2	0
	1	oV	1	2	1	721.1	721.1			14	1	1	2	4
	1	oS	1	2	2	703.4	703.4			15	1	1	2	24
	1	oV	1	2	1	719.8	719.8			16	1	1	2	4
	1	oV	1	2	1	1242.2				1	1	2	1	0
	1	iV	1	1	1	674.5	674.5			2	1	2	1	12
	1	oV	1	2	1	526	526			3	1	2	1	0
	1	iS	1	1	2	558.4	558.4			4	1	2	1	12
	1	oS	1	2	2	586.8	586.8			5	1	2	1	8
	1	oV	1	2	1	746.5	746.5			6	1	2	1	0
	1	iS	1	1	2	607.5	607.5			7	1	2	1	0
	1	iS	1	1	2	770	770			8	1	2	1	12
	1	oS	1	2	2	682.6	682.6			10	1	2	1	4
	1	oS	1	2	2	626.6	626.6			11	1	2	1	0
	1	oV	1	2	1	812.5	812.5			12	1	2	1	8
	1	oV	1	2	1	644.6	644.6			13	1	2	1	0
	1	iS	1	1	2	832.1	832.1			14	1	2	1	0
	1	oS	1	2	2	772	772			15	1	2	1	8
	1	oV	1	2	1	689.1	689.1			16	1	2	1	4
	1	iS	1	1	2	774.7	774.7			1	1	2	2	0
	1	oS	1	2	2	675.5	675.5			2	1	2	2	0
	1	oV	1	2	1	755.3	755.3			3	1	2	2	0
	1	oV	1	2	1	946.1	946.1			4	1	2	2	0
	1	oV	1	2	1	805.7	805.7			5	1	2	2	0
	1	iV	1	1	1	783.8	783.8			6	1	2	2	0
	1	oV	1	2	1	574.8	574.8			7	1	2	2	0
	1	oV	1	2	1	624.4	624.4			8	1	2	2	0
	1	oV	1	2	1	875.1	875.1			10	1	2	2	0
	1	oS	1	2	2	696.4	696.4			11	1	2	2	0
	1	iV	1	1	1	501.7	501.7			12	1	2	2	8
	1	oS	1	2	2	482.6	482.6			13	1	2	2	0
	1	iV	1	1	1	767.7	767.7			14	1	2	2	8
	1	iV	1	1	1	780.6	780.6			15	1	2	2	0
	1	iV	1	1	1	728.4	728.4			16	1	2	2	0
	1	oS	1	2	2	607.3	607.3			1	2	1	1	0
	1	oV	1	2	1	625.2	625.2			2	2	1	1	8
	1	iV	1	1	1	1027.6				3	2	1	1	0
	1	iS	1	1	2	1014.5				4	2	1	1	0
	1	iS	1	1	2	747.9	747.9			5	2	1	1	0
	1	iS	1	1	2	729.4	729.4			6	2	1	1	0
	1	iS	1	1	2	787.4	787.4			7	2	1	1	4
	1	oS	1	2	2	883.4	883.4			8	2	1	1	0
	1	iV	1	1	1	570.3	570.3			10	2	1	1	0
	1	iS	1	1	2	679.9	679.9			11	2	1	1	0
	1	oV	1	2	1	742.4	742.4			12	2	1	1	0
	1	oS	1	2	2	638.2	638.2			13	2	1	1	0
	1	iV	1	1	1	629.7	629.7			14	2	1	1	0
	1	iV	1	1	1	720.6	720.6			15	2	1	1	0
	1	iV	1	1	1	671.6	671.6			16	2	1	1	0
	1	oS	1	2	2	612.7	612.7			1	2	1	2	0
	1	oS	1	2	2	605.1	605.1			2	2	1	2	20
	1	iS	1	1	2	673.6	673.6			3	2	1	2	20
	1	oS	1	2	2	768	768			4	2	1	2	16
	1	oS	1	2	2	726.1	726.1			5	2	1	2	4
	1	iS	1	1	2	911.4	911.4			6	2	1	2	0
	1	iS	1	1	2	709.7	709.7			7	2	1	2	8
	1	iS	1	1	2	638.5	638.5			8	2	1	2	4
	1	oS	1	2	2	663.3	663.3			10	2	1	2	4
	1	iV	1	1	1	747.2	747.2			11	2	1	2	20
	1	iS	1	1	2	782.6	782.6			12	2	1	2	0
	1	oS	1	2	2	773.7	773.7			13	2	1	2	4
	1	oV	1	2	1	738.3	738.3			14	2	1	2	4
	1	iS	1	1	2	829.7	829.7			15	2	1	2	28
	1	iV	1	1	1	743.2	743.2			16	2	1	2	4
	1	iV	1	1	1	601.9	601.9			1	2	2	1	0
	1	iS	1	1	2	738.6	738.6			2	2	2	1	12
	1	iV	1	1	1	743.1	743.1			3	2	2	1	24
	1	iV	1	1	1	833.1	833.1			4	2	2	1	24
	1	oS	1	2	2	504.2	504.2			5	2	2	1	4
	1	iV	1	1	1	601.7	601.7			6	2	2	1	0
	1	iS	1	1	2	1100.6				7	2	2	1	0
	1	oS	1	2	2	1240.3				8	2	2	1	4
	2	oV	1	2	1	846.5	846.5			10	2	2	1	0
	2	oS	1	2	2	551.1	551.1			11	2	2	1	0
	2	oV	1	2	1	479.1	479.1			12	2	2	1	4
	2	oV	1	2	1	512.5	512.5			13	2	2	1	0
	2	iS	1	1	2	1058.7				14	2	2	1	0
	2	oV	1	2	1	559.8	559.8			15	2	2	1	16
	2	iS	1	1	2	591.9	591.9			16	2	2	1	0
	2	oS	1	2	2	1172.1				1	2	2	2	0
	2	iV	1	1	1	663.6	663.6			2	2	2	2	0
	2	iS	1	1	2	779.8	779.8			3	2	2	2	0
	2	oV	1	2	1	567.2	567.2			4	2	2	2	0
	2	oS	1	2	2	482.6	482.6			5	2	2	2	4
	2	iV	1	1	1	472	472			6	2	2	2	0
	2	oV	1	2	1	1102.8				7	2	2	2	0
	2	iV	1	1	1	548.5	548.5			8	2	2	2	8
	2	iV	1	1	1	403.3	403.3			10	2	2	2	0
	2	iS	1	1	2	599.6	599.6			11	2	2	2	0
	2	oS	1	2	2	582.1	582.1			12	2	2	2	0
	2	iS	1	1	2	687.3	687.3			13	2	2	2	0
	2	oS	1	2	2	328.8	328.8			14	2	2	2	16
	2	oV	1	2	1	1140.5				15	2	2	2	0
	2	iV	1	1	1	448.6	448.6			16	2	2	2	0
	2	oS	1	2	2	428.5	428.5			17	4	1	1	0
	2	oV	1	2	1	805.9	805.9			18	4	1	1	13.64
	2	iS	1	1	2	812.9	812.9			19	4	1	1	0
	2	iS	1	1	2	474.8	474.8			20	4	1	1	0
	2	oV	1	2	1	517.1	517.1			21	4	1	1	0
	2	oV	1	2	1	536.6	536.6			22	4	1	1	0
	2	oS	1	2	2	500.3	500.3			23	4	1	1	0
	2	oV	1	2	1	434.5	434.5			24	4	1	1	0
	2	iV	1	1	1	574.5	574.5			25	4	1	1	0
	2	oV	1	2	1	486.2	486.2			26	4	1	1	0
	2	iV	1	1	1	500.1	500.1			27	4	1	1	0
	2	oS	1	2	2	353.2	353.2			28	4	1	1	0
	2	iV	1	1	1	352.2	352.2			29	4	1	1	0
	2	oS	1	2	2	428.5	428.5			30	4	1	1	0
	2	iV	1	1	1	546.9	546.9			31	4	1	1	4.55
	2	iV	1	1	1	399.8	399.8			33	4	1	1	9.09
	2	oS	1	2	2	347.3	347.3			17	4	1	2	9.09
	2	iS	1	1	2	836.9	836.9			18	4	1	2	13.64
	2	iV	1	1	1	460.4	460.4			19	4	1	2	4.55
	2	iS	1	1	2	545.5	545.5			20	4	1	2	9.09
	2	oS	1	2	2	387.5	387.5			21	4	1	2	9.09
	2	iS	1	1	2	433.3	433.3			22	4	1	2	4.55
	2	iS	1	1	2	377.9	377.9			23	4	1	2	0
	2	oV	1	2	1	549.3	549.3			24	4	1	2	4.55
	2	oS	1	2	2	315.6	315.6			25	4	1	2	18.18
	2	iS	1	1	2	631.9	631.9			26	4	1	2	4.55
	2	oS	1	2	2	336.5	336.5			27	4	1	2	4.55
	2	iV	1	1	1	555.7	555.7			28	4	1	2	0
	2	iV	1	1	1	395.1	395.1			29	4	1	2	0
	2	oS	1	2	2	347.9	347.9			30	4	1	2	0
	2	oS	1	2	2	322.2	322.2			31	4	1	2	0
	2	oS	1	2	2	317.7	317.7			33	4	1	2	0
	2	iS	1	1	2	921.3	921.3			17	4	2	1	0
	2	oV	1	2	1	733.2	733.2			18	4	2	1	13.64
	2	iS	1	1	2	388.5	388.5			19	4	2	1	4.55
	2	iV	1	1	1	682.5	682.5			20	4	2	1	4.55
	2	iV	1	1	1	471.7	471.7			21	4	2	1	27.27
	2	oS	1	2	2	396	396			22	4	2	1	0
	2	oV	1	2	1	554.1	554.1			23	4	2	1	4.55
	2	oV	1	2	1	536.3	536.3			24	4	2	1	4.55
	2	iS	1	1	2	754.1	754.1			25	4	2	1	18.18
	2	iV	1	1	1	559.3	559.3			26	4	2	1	4.55
	2	iS	1	1	2	535	535			27	4	2	1	4.55
	2	iV	1	1	1	627.5	627.5			28	4	2	1	0
	2	oS	1	2	2	455.2	455.2			29	4	2	1	0
	2	oS	1	2	2	567.4	567.4			30	4	2	1	0
	2	oS	1	2	2	341.1	341.1			31	4	2	1	0
	2	oV	1	2	1	739.2	739.2			33	4	2	1	4.55
	2	iV	1	1	1	543.4	543.4			17	4	2	2	0
	2	iV	1	1	1	579.4	579.4			18	4	2	2	0
	2	iV	1	1	1	382.8	382.8			19	4	2	2	0
	2	iV	1	1	1	384.3	384.3			20	4	2	2	0
	2	oS	1	2	2	442	442			21	4	2	2	13.64
	2	oS	1	2	2	416.4	416.4			22	4	2	2	0
	2	iV	1	1	1	564.4	564.4			23	4	2	2	0
	2	iS	1	1	2	1022.4				24	4	2	2	0
	2	iV	1	1	1	680.4	680.4			25	4	2	2	9.09
	2	oS	1	2	2	400.5	400.5			26	4	2	2	0
	2	oV	1	2	1	689.9	689.9			27	4	2	2	0
	2	oV	1	2	1	434.4	434.4			28	4	2	2	4.55
	2	iV	1	1	1	541.5	541.5			29	4	2	2	0
	2	iS	1	1	2	499.1	499.1			30	4	2	2	0
	2	oV	1	2	1	406.2	406.2			31	4	2	2	0
	2	oS	1	2	2	373.7	373.7			33	4	2	2	0
	2	oS	1	2	2	438.4	438.4			17	5	1	1	0
	2	oV	1	2	1	484.2	484.2			18	5	1	1	13.64
	2	oV	1	2	1	680.2	680.2			19	5	1	1	0
	2	iS	1	1	2	717.5	717.5			20	5	1	1	0
	2	iV	1	1	1	499.9	499.9			21	5	1	1	4.55
	2	iS	1	1	2	545.1	545.1			22	5	1	1	0
	3	oS	1	2	2	543	543			23	5	1	1	0
	3	oV	1	2	1	598.6	598.6			24	5	1	1	0
	3	iV	1	1	1	507.6	507.6			25	5	1	1	0
	3	iV	1	1	1	403.3	403.3			26	5	1	1	0
	3	oV	1	2	1	681.3	681.3			27	5	1	1	0
	3	iS	1	1	2	392.1	392.1			28	5	1	1	0
	3	iS	1	1	2	438.8	438.8			29	5	1	1	0
	3	oS	1	2	2	713.7	713.7			30	5	1	1	0
	3	oS	1	2	2	440.2	440.2			31	5	1	1	0
	3	oS	1	2	2	426	426			33	5	1	1	0
	3	iS	1	1	2	717	717			17	5	1	2	0
	3	oV	1	2	1	595.6	595.6			18	5	1	2	18.18
	3	oV	1	2	1	642.4	642.4			19	5	1	2	4.55
	3	iS	1	1	2	712.5	712.5			20	5	1	2	0
	3	oS	1	2	2	540.3	540.3			21	5	1	2	9.09
	3	iS	1	1	2	671.4	671.4			22	5	1	2	0
	3	iS	1	1	2	564.2	564.2			23	5	1	2	0
	3	iS	1	1	2	406.9	406.9			24	5	1	2	0
	3	oS	1	2	2	541.9	541.9			25	5	1	2	4.55
	3	iS	1	1	2	476.7	476.7			26	5	1	2	0
	3	iV	1	1	1	634.1	634.1			27	5	1	2	0
	3	oS	1	2	2	521.3	521.3			28	5	1	2	4.55
	3	oV	1	2	1	667.5	667.5			29	5	1	2	0
	3	oS	1	2	2	562.8	562.8			30	5	1	2	0
	3	iV	1	1	1	740.5	740.5			31	5	1	2	0
	3	iV	1	1	1	639.7	639.7			33	5	1	2	4.55
	3	iS	1	1	2	636.7	636.7			17	5	2	1	0
	3	oV	1	2	1	774	774			18	5	2	1	18.18
	3	iS	1	1	2	546.9	546.9			19	5	2	1	0
	3	iS	1	1	2	700.5	700.5			20	5	2	1	9.09
	3	oV	1	2	1	729.5	729.5			21	5	2	1	9.09
	3	oV	1	2	1	646.2	646.2			22	5	2	1	0
	3	iS	1	1	2	592.5	592.5			23	5	2	1	0
	3	iS	1	1	2	494.8	494.8			24	5	2	1	4.55
	3	iV	1	1	1	591.6	591.6			25	5	2	1	18.18
	3	oV	1	2	1	765.5	765.5			26	5	2	1	9.09
	3	oV	1	2	1	612.2	612.2			27	5	2	1	4.55
	3	oV	1	2	1	482.6	482.6			28	5	2	1	4.55
	3	oS	1	2	2	577.4	577.4			29	5	2	1	0
	3	iS	1	1	2	675.8	675.8			30	5	2	1	4.55
	3	oS	1	2	2	630.5	630.5			31	5	2	1	4.55
	3	iS	1	1	2	840.8	840.8			33	5	2	1	4.55
	3	iS	1	1	2	529.7	529.7			17	5	2	2	0
	3	oV	1	2	1	669	669			18	5	2	2	0
	3	oS	1	2	2	788	788			19	5	2	2	0
	3	iS	1	1	2	668.4	668.4			20	5	2	2	4.55
	3	iS	1	1	2	425.8	425.8			21	5	2	2	0
	3	oS	1	2	2	568.1	568.1			22	5	2	2	0
	3	oS	1	2	2	488.8	488.8			23	5	2	2	0
	3	iV	1	1	1	523.8	523.8			24	5	2	2	0
	3	iV	1	1	1	481	481			25	5	2	2	0
	3	iV	1	1	1	425.7	425.7			26	5	2	2	0
	3	iS	1	1	2	509.5	509.5			27	5	2	2	0
	3	iV	1	1	1	573.8	573.8			28	5	2	2	0
	3	iV	1	1	1	383.2	383.2			29	5	2	2	0
	3	iS	1	1	2	453.3	453.3			30	5	2	2	0
	3	oV	1	2	1	679.6	679.6			31	5	2	2	9.09
	3	oS	1	2	2	570.1	570.1			33	5	2	2	4.55
	3	oS	1	2	2	533.8	533.8			34	3	1	1	0
	3	oS	1	2	2	357	357			35	3	1	1	0
	3	iS	1	1	2	801.3	801.3			36	3	1	1	0
	3	iV	1	1	1	748.2	748.2			37	3	1	1	0
	3	oS	1	2	2	478.9	478.9			38	3	1	1	0
	3	oS	1	2	2	429.3	429.3			39	3	1	1	0
	3	iS	1	1	2	747	747			40	3	1	1	0
	3	iV	1	1	1	560.3	560.3			41	3	1	1	4
	3	oS	1	2	2	506.9	506.9			42	3	1	1	0
	3	iV	1	1	1	657.2	657.2			43	3	1	1	0
	3	oV	1	2	1	655	655			44	3	1	1	0
	3	iV	1	1	1	633.5	633.5			45	3	1	1	0
	3	iV	1	1	1	561	561			46	3	1	1	0
	3	oS	1	2	2	549.7	549.7			47	3	1	1	0
	3	oV	1	2	1	846.9	846.9			48	3	1	1	0
	3	oS	1	2	2	519.4	519.4			49	3	1	1	0
	3	oV	1	2	1	662.1	662.1			34	3	1	2	0
	3	oS	1	2	2	593.3	593.3			35	3	1	2	4
	3	oV	1	2	1	562.3	562.3			36	3	1	2	0
	3	oV	1	2	1	572.2	572.2			37	3	1	2	0
	3	iS	1	1	2	658.3	658.3			38	3	1	2	28
	3	oV	1	2	1	639.6	639.6			39	3	1	2	12
	3	iV	1	1	1	605.1	605.1			40	3	1	2	0
	3	iV	1	1	1	449	449			41	3	1	2	4
	3	iV	1	1	1	631.4	631.4			42	3	1	2	4
	3	oV	1	2	1	699.5	699.5			43	3	1	2	4
	3	oV	1	2	1	592.6	592.6			44	3	1	2	0
	3	iV	1	1	1	493.3	493.3			45	3	1	2	0
	3	iV	1	1	1	369.3	369.3			46	3	1	2	0
	3	oS	1	2	2	476.6	476.6			47	3	1	2	0
	3	oV	1	2	1	462.5	462.5			48	3	1	2	8
	3	oV	1	2	1	593.6	593.6			49	3	1	2	0
	3	iS	1	1	2	387.3	387.3			34	3	2	1	4
	3	iS	1	1	2	397.7	397.7			35	3	2	1	12
	3	iV	1	1	1	523	523			36	3	2	1	0
	3	iV	1	1	1	550.8	550.8			37	3	2	1	4
	3	iV	1	1	1	412.7	412.7			38	3	2	1	12
	3	oS	1	2	2	552	552			39	3	2	1	4
	3	iV	1	1	1	453.9	453.9			40	3	2	1	0
	3	oS	1	2	2	704	704			41	3	2	1	0
	3	oV	1	2	1	457.7	457.7			42	3	2	1	0
	3	oV	1	2	1	579.9	579.9			43	3	2	1	0
	4	oS	1	2	2	430.6	430.6			44	3	2	1	0
	4	oS	1	2	2	347.3	347.3			45	3	2	1	0
	4	iS	1	1	2	584	584			46	3	2	1	4
	4	iV	1	1	1	617.7	617.7			47	3	2	1	0
	4	oS	1	2	2	305.7	305.7			48	3	2	1	0
	4	oV	1	2	1	472.1	472.1			49	3	2	1	0
	4	oV	1	2	1	382	382			34	3	2	2	0
	4	iS	1	1	2	401.9	401.9			35	3	2	2	0
	4	oS	1	2	2	444.8	444.8			36	3	2	2	0
	4	oS	1	2	2	409.8	409.8			37	3	2	2	0
	4	iS	1	1	2	425.5	425.5			38	3	2	2	8
	4	oS	1	2	2	401.4	401.4			39	3	2	2	0
	4	iV	1	1	1	387.1	387.1			40	3	2	2	0
	4	iV	1	1	1	521.9	521.9			41	3	2	2	4
	4	oV	1	2	1	499.8	499.8			42	3	2	2	0
	4	oS	1	2	2	381.3	381.3			43	3	2	2	0
	4	iS	1	1	2	349.2	349.2			44	3	2	2	0
	4	oS	1	2	2	417.4	417.4			45	3	2	2	0
	4	iS	1	1	2	559	559			46	3	2	2	0
	4	oV	1	2	1	376.3	376.3			47	3	2	2	4
	4	iS	1	1	2	267.8	267.8			48	3	2	2	0
	4	oV	1	2	1	283.7	283.7			49	3	2	2	0
	4	iS	1	1	2	358.8	358.8			17	6	1	1	4.55
	4	oS	1	2	2	357.6	357.6			18	6	1	1	18.18
	4	iV	1	1	1	531.5	531.5			19	6	1	1	4.55
	4	iS	1	1	2	321.9	321.9			20	6	1	1	0
	4	oS	1	2	2	374	374			21	6	1	1	4.55
	4	oV	1	2	1	437.9	437.9			22	6	1	1	4.55
	4	iV	1	1	1	438.5	438.5			23	6	1	1	0
	4	oS	1	2	2	302.2	302.2			24	6	1	1	0
	4	iV	1	1	1	345.9	345.9			25	6	1	1	9.09
	4	oS	1	2	2	242.3	242.3			26	6	1	1	0
	4	iS	1	1	2	527.2	527.2			27	6	1	1	0
	4	iV	1	1	1	400.5	400.5			28	6	1	1	0
	4	iV	1	1	1	439.1	439.1			29	6	1	1	0
	4	iV	1	1	1	455.3	455.3			30	6	1	1	0
	4	oS	1	2	2	257.4	257.4			31	6	1	1	0
	4	iV	1	1	1	456.4	456.4			33	6	1	1	0
	4	iV	1	1	1	450	450			17	6	1	2	0
	4	oS	1	2	2	391.8	391.8			18	6	1	2	18.18
	4	oV	1	2	1	652.3	652.3			19	6	1	2	0
	4	iV	1	1	1	540.8	540.8			20	6	1	2	4.55
	4	oS	1	2	2	308.4	308.4			21	6	1	2	18.18
	4	iS	1	1	2	572.5	572.5			22	6	1	2	4.55
	4	oV	1	2	1	293	293			23	6	1	2	4.55
	4	iS	1	1	2	553.5	553.5			24	6	1	2	4.55
	4	oV	1	2	1	569.5	569.5			25	6	1	2	0
	4	iV	1	1	1	576.5	576.5			26	6	1	2	4.55
	4	iV	1	1	1	385.9	385.9			27	6	1	2	0
	4	oS	1	2	2	560	560			28	6	1	2	22.73
	4	iV	1	1	1	428.5	428.5			29	6	1	2	0
	4	oV	1	2	1	405.7	405.7			30	6	1	2	0
	4	oV	1	2	1	459.2	459.2			31	6	1	2	0
	4	oV	1	2	1	495.4	495.4			33	6	1	2	0
	4	oV	1	2	1	383.5	383.5			17	6	2	1	0
	4	iS	1	1	2	428	428			18	6	2	1	0
	4	iS	1	1	2	407.2	407.2			19	6	2	1	0
	4	iV	1	1	1	465.9	465.9			20	6	2	1	9.09
	4	oV	1	2	1	476	476			21	6	2	1	13.64
	4	oV	1	2	1	450.2	450.2			22	6	2	1	0
	4	oV	1	2	1	569.8	569.8			23	6	2	1	4.55
	4	oS	1	2	2	496.2	496.2			24	6	2	1	9.09
	4	iS	1	1	2	532.6	532.6			25	6	2	1	4.55
	4	oS	1	2	2	420.8	420.8			26	6	2	1	0
	4	oS	1	2	2	389.8	389.8			27	6	2	1	9.09
	4	iV	1	1	1	412.8	412.8			28	6	2	1	0
	4	iV	1	1	1	360.2	360.2			29	6	2	1	4.55
	4	iV	1	1	1	401.9	401.9			30	6	2	1	4.55
	4	oS	1	2	2	292.9	292.9			31	6	2	1	0
	4	iV	1	1	1	431.2	431.2			33	6	2	1	0
	4	oV	1	2	1	448.8	448.8			17	6	2	2	0
	4	iS	1	1	2	481.6	481.6			18	6	2	2	27.27
	4	iS	1	1	2	509.9	509.9			19	6	2	2	0
	4	oV	1	2	1	431.3	431.3			20	6	2	2	4.55
	4	oV	1	2	1	448.2	448.2			21	6	2	2	22.73
	4	oS	1	2	2	358.1	358.1			22	6	2	2	0
	4	iS	1	1	2	469.2	469.2			23	6	2	2	4.55
	4	iV	1	1	1	540.6	540.6			24	6	2	2	0
	4	oS	1	2	2	472.8	472.8			25	6	2	2	4.55
	4	oV	1	2	1	572	572			26	6	2	2	0
	4	oS	1	2	2	546.2	546.2			27	6	2	2	0
	4	iV	1	1	1	344.7	344.7			28	6	2	2	13.64
	4	iS	1	1	2	312.3	312.3			29	6	2	2	0
	4	iV	1	1	1	473.6	473.6			30	6	2	2	0
	4	iV	1	1	1	428.3	428.3			31	6	2	2	0
	4	oS	1	2	2	268.6	268.6			33	6	2	2	0
	4	oS	1	2	2	518.9	518.9
	4	iS	1	1	2	452.3	452.3
	4	iS	1	1	2	481.6	481.6
	4	oV	1	2	1	292.1	292.1
	4	oV	1	2	1	513.5	513.5
	4	iV	1	1	1	414.6	414.6
	5	oV	1	2	1	444	444
	5	iS	1	1	2	503.4	503.4
	5	iV	1	1	1	467.4	467.4
	5	iS	1	1	2	580.7	580.7
	5	oS	1	2	2	598.3	598.3
	5	oV	1	2	1	469.6	469.6
	5	oS	1	2	2	522.7	522.7
	5	oS	1	2	2	423	423
	5	oV	1	2	1	468.6	468.6
	5	iS	1	1	2	495.7	495.7
	5	oS	1	2	2	554.4	554.4
	5	iS	1	1	2	700.2	700.2
	5	iS	1	1	2	418.4	418.4
	5	iV	1	1	1	523	523
	5	oV	1	2	1	723.1	723.1
	5	oS	1	2	2	480.5	480.5
	5	iV	1	1	1	504.4	504.4
	5	oS	1	2	2	319.2	319.2
	5	iV	1	1	1	339.7	339.7
	5	oV	1	2	1	464.4	464.4
	5	oV	1	2	1	602.8	602.8
	5	iV	1	1	1	587.2	587.2
	5	iS	1	1	2	532.6	532.6
	5	oV	1	2	1	477.5	477.5
	5	iS	1	1	2	540.7	540.7
	5	oV	1	2	1	536.1	536.1
	5	iV	1	1	1	467	467
	5	iS	1	1	2	466.9	466.9
	5	iS	1	1	2	571.7	571.7
	5	oS	1	2	2	648.3	648.3
	5	iV	1	1	1	430.7	430.7
	5	iV	1	1	1	441.4	441.4
	5	iS	1	1	2	573.2	573.2
	5	oV	1	2	1	469.5	469.5
	5	oS	1	2	2	491.4	491.4
	5	iS	1	1	2	564.6	564.6
	5	oV	1	2	1	360.8	360.8
	5	oS	1	2	2	589.8	589.8
	5	oV	1	2	1	653.4	653.4
	5	iS	1	1	2	536.7	536.7
	5	iV	1	1	1	571.5	571.5
	5	oV	1	2	1	586.5	586.5
	5	iV	1	1	1	366.7	366.7
	5	iV	1	1	1	400.8	400.8
	5	oV	1	2	1	440.6	440.6
	5	oV	1	2	1	372.6	372.6
	5	oS	1	2	2	504.6	504.6
	5	oV	1	2	1	508.7	508.7
	5	iS	1	1	2	447.4	447.4
	5	oS	1	2	2	501.7	501.7
	5	iV	1	1	1	344.8	344.8
	5	iV	1	1	1	378.8	378.8
	5	iV	1	1	1	442.2	442.2
	5	iS	1	1	2	591	591
	5	oS	1	2	2	427.7	427.7
	5	iS	1	1	2	519.8	519.8
	5	oV	1	2	1	406	406
	5	oS	1	2	2	397.5	397.5
	5	oS	1	2	2	305.4	305.4
	5	oS	1	2	2	442.9	442.9
	5	oS	1	2	2	458.9	458.9
	5	oS	1	2	2	583.9	583.9
	5	iV	1	1	1	380	380
	5	oV	1	2	1	740.5	740.5
	5	oV	1	2	1	528.4	528.4
	5	iS	1	1	2	464.2	464.2
	5	oS	1	2	2	471.9	471.9
	5	oS	1	2	2	555.1	555.1
	5	iV	1	1	1	320.7	320.7
	5	iS	1	1	2	652.1	652.1
	5	oS	1	2	2	408.6	408.6
	5	iV	1	1	1	501.3	501.3
	5	iV	1	1	1	602.2	602.2
	5	iS	1	1	2	504.1	504.1
	5	iV	1	1	1	447.9	447.9
	5	oS	1	2	2	320.7	320.7
	5	iV	1	1	1	277.9	277.9
	5	iV	1	1	1	419.3	419.3
	5	iV	1	1	1	471.6	471.6
	5	oS	1	2	2	343.4	343.4
	5	iV	1	1	1	398.7	398.7
	5	oV	1	2	1	520.2	520.2
	5	oS	1	2	2	528.7	528.7
	5	iS	1	1	2	632.2	632.2
	5	iS	1	1	2	670.4	670.4
	5	iS	1	1	2	443.8	443.8
	5	iS	1	1	2	431.6	431.6
	5	oS	1	2	2	664.6	664.6
	5	iV	1	1	1	572.3	572.3
	5	oV	1	2	1	645	645
	5	oV	1	2	1	772.7	772.7
	5	oV	1	2	1	481.2	481.2
	5	iV	1	1	1	640	640
	5	iS	1	1	2	519.5	519.5
	5	iS	1	1	2	659.2	659.2
	5	oS	1	2	2	446	446
	6	iS	1	1	2	644.3	644.3
	6	iV	1	1	1	553.7	553.7
	6	iV	1	1	1	486.8	486.8
	6	oV	1	2	1	636.5	636.5
	6	oS	1	2	2	436.6	436.6
	6	iS	1	1	2	787.7	787.7
	6	iV	1	1	1	598.2	598.2
	6	iV	1	1	1	554.1	554.1
	6	oS	1	2	2	584.9	584.9
	6	oS	1	2	2	482.5	482.5
	6	oV	1	2	1	714.9	714.9
	6	oV	1	2	1	689.9	689.9
	6	iS	1	1	2	596.4	596.4
	6	iS	1	1	2	500.6	500.6
	6	iV	1	1	1	541.3	541.3
	6	iV	1	1	1	455.6	455.6
	6	iV	1	1	1	451.6	451.6
	6	oS	1	2	2	505	505
	6	iV	1	1	1	487.3	487.3
	6	oS	1	2	2	593.5	593.5
	6	oS	1	2	2	442.5	442.5
	6	iS	1	1	2	546.2	546.2
	6	iV	1	1	1	540.2	540.2
	6	iS	1	1	2	674.6	674.6
	6	iV	1	1	1	559.5	559.5
	6	iS	1	1	2	552.2	552.2
	6	oV	1	2	1	553	553
	6	iS	1	1	2	593.4	593.4
	6	oS	1	2	2	704	704
	6	oS	1	2	2	462.7	462.7
	6	oV	1	2	1	644.1	644.1
	6	oV	1	2	1	639	639
	6	oS	1	2	2	620.7	620.7
	6	oS	1	2	2	646.2	646.2
	6	oS	1	2	2	429.9	429.9
	6	oS	1	2	2	647.3	647.3
	6	iS	1	1	2	931.3	931.3
	6	oV	1	2	1	909.7	909.7
	6	iV	1	1	1	735.8	735.8
	6	iS	1	1	2	679.8	679.8
	6	iV	1	1	1	617.6	617.6
	6	oV	1	2	1	803.5	803.5
	6	iV	1	1	1	451.2	451.2
	6	oS	1	2	2	594.6	594.6
	6	iS	1	1	2	577.8	577.8
	6	oV	1	2	1	998.8	998.8
	6	iV	1	1	1	547.4	547.4
	6	iS	1	1	2	666.3	666.3
	6	iS	1	1	2	666.1	666.1
	6	oV	1	2	1	670.1	670.1
	6	oV	1	2	1	1457.9
	6	iS	1	1	2	633.5	633.5
	6	oV	1	2	1	579.4	579.4
	6	oV	1	2	1	872.7	872.7
	6	oS	1	2	2	542.4	542.4
	6	iS	1	1	2	598.9	598.9
	6	iV	1	1	1	504.9	504.9
	6	oV	1	2	1	588	588
	6	iS	1	1	2	575	575
	6	iV	1	1	1	466.2	466.2
	6	iV	1	1	1	502.9	502.9
	6	oS	1	2	2	480.2	480.2
	6	oV	1	2	1	658.1	658.1
	6	oS	1	2	2	584.7	584.7
	6	oS	1	2	2	517.1	517.1
	6	iV	1	1	1	516.4	516.4
	6	iV	1	1	1	525.2	525.2
	6	iS	1	1	2	808.9	808.9
	6	iV	1	1	1	721.5	721.5
	6	oV	1	2	1	684.4	684.4
	6	oV	1	2	1	654	654
	6	oV	1	2	1	420.9	420.9
	6	iV	1	1	1	661.3	661.3
	6	oS	1	2	2	552.4	552.4
	6	oS	1	2	2	525.9	525.9
	6	iV	1	1	1	537.1	537.1
	6	iS	1	1	2	759.6	759.6
	6	oV	1	2	1	551	551
	6	iS	1	1	2	637.8	637.8
	6	iV	1	1	1	430.9	430.9
	6	iV	1	1	1	443.8	443.8
	6	iV	1	1	1	384.5	384.5
	6	oS	1	2	2	597.4	597.4
	6	oS	1	2	2	433.5	433.5
	6	oV	1	2	1	541.5	541.5
	6	iS	1	1	2	656.4	656.4
	6	oS	1	2	2	621.6	621.6
	6	oS	1	2	2	421.9	421.9
	6	oS	1	2	2	437.4	437.4
	6	oV	1	2	1	666.1	666.1
	6	oV	1	2	1	479.8	479.8
	6	iS	1	1	2	723.7	723.7
	6	oV	1	2	1	532.5	532.5
	6	iS	1	1	2	498.8	498.8
	6	oS	1	2	2	437	437
	6	oV	1	2	1	531.7	531.7
	6	oV	1	2	1	524.4	524.4
	7	iS	1	1	2	704	704
	7	iV	1	1	1	700.1	700.1
	7	iS	1	1	2	468.3	468.3
	7	iV	1	1	1	437.4	437.4
	7	oV	1	2	1	705.4	705.4
	7	iV	1	1	1	449	449
	7	oS	1	2	2	446.6	446.6
	7	iV	1	1	1	415.1	415.1
	7	oS	1	2	2	452.9	452.9
	7	oV	1	2	1	543	543
	7	oS	1	2	2	476.6	476.6
	7	iS	1	1	2	554	554
	7	iS	1	1	2	541.4	541.4
	7	oS	1	2	2	522.3	522.3
	7	oV	1	2	1	541.3	541.3
	7	oS	1	2	2	485.7	485.7
	7	iS	1	1	2	575.3	575.3
	7	oV	1	2	1	478.1	478.1
	7	oV	1	2	1	499.8	499.8
	7	oS	1	2	2	454.9	454.9
	7	iS	1	1	2	494.7	494.7
	7	oV	1	2	1	474.5	474.5
	7	oV	1	2	1	533.7	533.7
	7	iS	1	1	2	455.5	455.5
	7	oS	1	2	2	472.6	472.6
	7	iV	1	1	1	321.2	321.2
	7	iV	1	1	1	394.8	394.8
	7	oV	1	2	1	558	558
	7	iS	1	1	2	445.3	445.3
	7	iV	1	1	1	463.9	463.9
	7	oS	1	2	2	486.5	486.5
	7	iV	1	1	1	409.3	409.3
	7	oS	1	2	2	492.3	492.3
	7	oS	1	2	2	444.6	444.6
	7	oV	1	2	1	818	818
	7	iS	1	1	2	609.9	609.9
	7	iS	1	1	2	404.8	404.8
	7	iV	1	1	1	406.2	406.2
	7	oS	1	2	2	433.1	433.1
	7	iV	1	1	1	442.3	442.3
	7	iS	1	1	2	456.4	456.4
	7	iV	1	1	1	511.5	511.5
	7	iS	1	1	2	677.2	677.2
	7	iV	1	1	1	539.9	539.9
	7	iV	1	1	1	402.9	402.9
	7	iV	1	1	1	365.6	365.6
	7	oS	1	2	2	368.9	368.9
	7	iS	1	1	2	550.3	550.3
	7	iV	1	1	1	410.3	410.3
	7	iV	1	1	1	506.9	506.9
	7	iS	1	1	2	504	504
	7	oS	1	2	2	605.4	605.4
	7	oS	1	2	2	436.7	436.7
	7	iS	1	1	2	411	411
	7	iS	1	1	2	395.5	395.5
	7	iS	1	1	2	392.1	392.1
	7	oS	1	2	2	450.7	450.7
	7	iS	1	1	2	368.2	368.2
	7	oS	1	2	2	308.2	308.2
	7	iS	1	1	2	320.7	320.7
	7	oV	1	2	1	408.4	408.4
	7	oS	1	2	2	427.3	427.3
	7	iS	1	1	2	457.3	457.3
	7	oV	1	2	1	420.4	420.4
	7	oS	1	2	2	346.4	346.4
	7	oV	1	2	1	508.3	508.3
	7	oV	1	2	1	566.6	566.6
	7	oV	1	2	1	384	384
	7	oV	1	2	1	479.2	479.2
	7	iS	1	1	2	463.1	463.1
	7	iV	1	1	1	529.5	529.5
	7	oV	1	2	1	545.5	545.5
	7	oV	1	2	1	435.3	435.3
	7	oV	1	2	1	384.7	384.7
	7	iV	1	1	1	563.9	563.9
	7	oV	1	2	1	389.3	389.3
	7	iS	1	1	2	436.1	436.1
	7	iS	1	1	2	402.7	402.7
	7	iV	1	1	1	430.8	430.8
	7	iS	1	1	2	455.8	455.8
	7	oV	1	2	1	487	487
	7	iV	1	1	1	432.7	432.7
	7	iV	1	1	1	382.1	382.1
	7	oV	1	2	1	414.4	414.4
	7	oS	1	2	2	442.9	442.9
	7	oV	1	2	1	469.6	469.6
	7	iV	1	1	1	400.3	400.3
	7	iV	1	1	1	397.7	397.7
	7	oS	1	2	2	409.5	409.5
	7	iS	1	1	2	591.7	591.7
	7	oS	1	2	2	406.7	406.7
	7	oS	1	2	2	339.1	339.1
	7	oV	1	2	1	408.6	408.6
	7	oS	1	2	2	393.4	393.4
	7	iV	1	1	1	429	429
	7	oS	1	2	2	427.1	427.1
	7	oV	1	2	1	477.6	477.6
	7	oS	1	2	2	604.8	604.8
	7	iV	1	1	1	401.4	401.4
	7	oV	1	2	1	521.8	521.8
	8	oS	1	2	2	468.1	468.1
	8	oS	1	2	2	308.1	308.1
	8	oS	1	2	2	341.3	341.3
	8	iV	1	1	1	298	298
	8	iS	1	1	2	536.2	536.2
	8	oS	1	2	2	364.1	364.1
	8	oS	1	2	2	348.5	348.5
	8	iS	1	1	2	539.7	539.7
	8	iV	1	1	1	376	376
	8	iV	1	1	1	376.1	376.1
	8	iS	1	1	2	336.2	336.2
	8	oV	1	2	1	584.2	584.2
	8	iV	1	1	1	361.7	361.7
	8	oS	1	2	2	358.5	358.5
	8	oS	1	2	2	321.8	321.8
	8	oV	1	2	1	441.1	441.1
	8	oV	1	2	1	510.4	510.4
	8	iV	1	1	1	362.7	362.7
	8	iS	1	1	2	444.8	444.8
	8	iS	1	1	2	422	422
	8	iV	1	1	1	454.9	454.9
	8	oV	1	2	1	520.9	520.9
	8	iS	1	1	2	787.1	787.1
	8	iV	1	1	1	333	333
	8	oS	1	2	2	324.8	324.8
	8	oS	1	2	2	426	426
	8	iV	1	1	1	395.3	395.3
	8	oV	1	2	1	553.5	553.5
	8	oS	1	2	2	489.9	489.9
	8	iV	1	1	1	435.2	435.2
	8	iS	1	1	2	556.8	556.8
	8	iS	1	1	2	381.7	381.7
	8	iS	1	1	2	395.1	395.1
	8	oV	1	2	1	462.2	462.2
	8	iS	1	1	2	392.9	392.9
	8	iV	1	1	1	355.9	355.9
	8	iV	1	1	1	398.8	398.8
	8	iS	1	1	2	525.4	525.4
	8	oV	1	2	1	463.6	463.6
	8	oV	1	2	1	512.1	512.1
	8	oV	1	2	1	322.1	322.1
	8	iV	1	1	1	347.9	347.9
	8	oV	1	2	1	315	315
	8	iV	1	1	1	315.8	315.8
	8	iS	1	1	2	356.4	356.4
	8	iV	1	1	1	387.7	387.7
	8	iS	1	1	2	453	453
	8	oS	1	2	2	309.8	309.8
	8	oS	1	2	2	357.8	357.8
	8	iV	1	1	1	404.9	404.9
	8	iV	1	1	1	305	305
	8	oV	1	2	1	340	340
	8	oS	1	2	2	381	381
	8	iV	1	1	1	390.4	390.4
	8	iV	1	1	1	356.3	356.3
	8	iS	1	1	2	520.5	520.5
	8	iV	1	1	1	332.4	332.4
	8	iV	1	1	1	374.3	374.3
	8	oV	1	2	1	429.3	429.3
	8	oS	1	2	2	344.8	344.8
	8	oV	1	2	1	412.6	412.6
	8	oV	1	2	1	292.6	292.6
	8	iS	1	1	2	397.7	397.7
	8	oV	1	2	1	358	358
	8	iV	1	1	1	340	340
	8	oV	1	2	1	304.9	304.9
	8	oV	1	2	1	417.8	417.8
	8	oS	1	2	2	357.7	357.7
	8	oV	1	2	1	426.6	426.6
	8	iV	1	1	1	354.1	354.1
	8	oV	1	2	1	300.2	300.2
	8	oV	1	2	1	282.3	282.3
	8	oS	1	2	2	333.4	333.4
	8	oS	1	2	2	503.2	503.2
	8	oS	1	2	2	371.7	371.7
	8	iV	1	1	1	383.6	383.6
	8	oS	1	2	2	360.5	360.5
	8	iS	1	1	2	478.1	478.1
	8	iV	1	1	1	338.9	338.9
	8	oS	1	2	2	328.1	328.1
	8	iS	1	1	2	489.9	489.9
	8	iV	1	1	1	386.4	386.4
	8	oS	1	2	2	355.1	355.1
	8	oV	1	2	1	421.2	421.2
	8	oS	1	2	2	330.2	330.2
	8	oS	1	2	2	367.5	367.5
	8	iS	1	1	2	475.7	475.7
	8	oV	1	2	1	437	437
	8	oS	1	2	2	404.3	404.3
	8	iS	1	1	2	436.3	436.3
	8	iS	1	1	2	352.4	352.4
	8	iS	1	1	2	318.4	318.4
	8	oS	1	2	2	315.4	315.4
	9	oS	1	2	1	1057
	9	oS	1	2	1	468.4	468.4
	9	iS	1	1	1	404.7	404.7
	9	iV	1	1	2	477.9	477.9
	9	iV	1	1	2	528	528
	9	oV	1	2	2	903.3	903.3
	9	iV	1	1	2	999.7	999.7
	9	oV	1	2	2	543.7	543.7
	9	iS	1	1	1	602.2	602.2
	9	oV	1	2	2	469.1	469.1
	9	oV	1	2	2	652.5	652.5
	9	oV	1	2	2	521.1	521.1
	9	iS	1	1	1	518.9	518.9
	9	oV	1	2	2	509.2	509.2
	9	iS	1	1	1	430.1	430.1
	9	oS	1	2	1	1069.6
	9	iS	1	1	1	728.4	728.4
	9	iV	1	1	2	615.9	615.9
	9	iV	1	1	2	1223.6
	9	iV	1	1	2	555	555
	9	iS	1	1	1	637.1	637.1
	9	iS	1	1	1	502.7	502.7
	9	oV	1	2	2	394.1	394.1
	9	iS	1	1	1	743.3	743.3
	9	oV	1	2	2	539.6	539.6
	9	iS	1	1	1	791.4	791.4
	9	oS	1	2	1	883	883
	9	iV	1	1	2	577.6	577.6
	9	iV	1	1	2	812.3	812.3
	9	iS	1	1	1	542.7	542.7
	9	oS	1	2	1	896.9	896.9
	9	oV	1	2	2	749.7	749.7
	9	iV	1	1	2	900.2	900.2
	9	oV	1	2	2	656.1	656.1
	9	iV	1	1	2	931.5	931.5
	9	iS	1	1	1	573.3	573.3
	9	oS	1	2	1	603.4	603.4
	9	oV	1	2	2	557.8	557.8
	9	oS	1	2	1	945.8	945.8
	9	oS	1	2	1	417.9	417.9
	9	iS	1	1	1	504.8	504.8
	9	iS	1	1	1	385.3	385.3
	9	oS	1	2	1	519.1	519.1
	9	iV	1	1	2	560.8	560.8
	9	iS	1	1	1	794.1	794.1
	9	oS	1	2	1	376.7	376.7
	9	iV	1	1	2	435.1	435.1
	9	oV	1	2	2	745.8	745.8
	9	iS	1	1	1	447	447
	9	iS	1	1	1	377.5	377.5
	9	iV	1	1	2	788.2	788.2
	9	iV	1	1	2	439.5	439.5
	9	iS	1	1	1	427.3	427.3
	9	iV	1	1	2	627.8	627.8
	9	oS	1	2	1	553.4	553.4
	9	oV	1	2	2	629.5	629.5
	9	oS	1	2	1	706.4	706.4
	9	oV	1	2	2	600	600
	9	iV	1	1	2	603.9	603.9
	9	iV	1	1	2	511.4	511.4
	9	iS	1	1	1	1026.7
	9	oS	1	2	1	1119.1
	9	oS	1	2	1	456.6	456.6
	9	oV	1	2	2	567.1	567.1
	9	oS	1	2	1	710.1	710.1
	9	oS	1	2	1	400.4	400.4
	9	oV	1	2	2	562.6	562.6
	9	oS	1	2	1	714.3	714.3
	9	iV	1	1	2	566.4	566.4
	9	iS	1	1	1	385.8	385.8
	9	oS	1	2	1	534.3	534.3
	9	oV	1	2	2	599.3	599.3
	9	oS	1	2	1	643.6	643.6
	9	oV	1	2	2	531.7	531.7
	9	iV	1	1	2	485.8	485.8
	9	iS	1	1	1	432.1	432.1
	9	oV	1	2	2	564.2	564.2
	9	oS	1	2	1	656.2	656.2
	9	oV	1	2	2	489.7	489.7
	9	oS	1	2	1	683.7	683.7
	9	oS	1	2	1	453.3	453.3
	9	iS	1	1	1	741.2	741.2
	9	iS	1	1	1	422.9	422.9
	9	iV	1	1	2	593.6	593.6
	9	iV	1	1	2	1212.3
	9	oV	1	2	2	501.3	501.3
	9	iV	1	1	2	813	813
	9	oV	1	2	2	1266.2
	9	oS	1	2	1	647	647
	9	iS	1	1	1	387.4	387.4
	9	oV	1	2	2	458.4	458.4
	9	oV	1	2	2	516.9	516.9
	9	oV	1	2	2	556.6	556.6
	9	iV	1	1	2	636.6	636.6
	9	oS	1	2	1	457.7	457.7
	9	oS	1	2	1	608.5	608.5
	9	iV	1	1	2	705	705
	9	iS	1	1	1	517.6	517.6
	9	iS	1	1	1	423.4	423.4
	9	iV	1	1	2	530.2	530.2
	10	iV	1	1	2	912	912
	10	oS	1	2	1	482.2	482.2
	10	iS	1	1	1	489.3	489.3
	10	iS	1	1	1	468.4	468.4
	10	oS	1	2	1	634.8	634.8
	10	iS	1	1	1	467.4	467.4
	10	iV	1	1	2	683.9	683.9
	10	iS	1	1	1	732.8	732.8
	10	oV	1	2	2	458.5	458.5
	10	iS	1	1	1	428.8	428.8
	10	iS	1	1	1	440	440
	10	iV	1	1	2	636.1	636.1
	10	iS	1	1	1	636.4	636.4
	10	iS	1	1	1	602.8	602.8
	10	iV	1	1	2	651.8	651.8
	10	oV	1	2	2	790.5	790.5
	10	oS	1	2	1	805.4	805.4
	10	oV	1	2	2	522.3	522.3
	10	iS	1	1	1	421.4	421.4
	10	oS	1	2	1	705.8	705.8
	10	iV	1	1	2	901.2	901.2
	10	oV	1	2	2	478.6	478.6
	10	oV	1	2	2	497.6	497.6
	10	iS	1	1	1	351.5	351.5
	10	iS	1	1	1	573.2	573.2
	10	oV	1	2	2	477.3	477.3
	10	oS	1	2	1	631	631
	10	iS	1	1	1	465.8	465.8
	10	oS	1	2	1	375.9	375.9
	10	oS	1	2	1	427.9	427.9
	10	oS	1	2	1	394.7	394.7
	10	oS	1	2	1	358.6	358.6
	10	oS	1	2	1	397	397
	10	oV	1	2	2	706.6	706.6
	10	iS	1	1	1	438.5	438.5
	10	iV	1	1	2	679.6	679.6
	10	oV	1	2	2	463.3	463.3
	10	iV	1	1	2	638.3	638.3
	10	iS	1	1	1	495.1	495.1
	10	iV	1	1	2	661.5	661.5
	10	iV	1	1	2	458.6	458.6
	10	oS	1	2	1	445.5	445.5
	10	oS	1	2	1	369.7	369.7
	10	oV	1	2	2	646	646
	10	iV	1	1	2	835.1	835.1
	10	oV	1	2	2	440.3	440.3
	10	iV	1	1	2	488.8	488.8
	10	oS	1	2	1	320.8	320.8
	10	oV	1	2	2	843.4	843.4
	10	iV	1	1	2	769.9	769.9
	10	oS	1	2	1	610.6	610.6
	10	oV	1	2	2	428.9	428.9
	10	iV	1	1	2	470.3	470.3
	10	oS	1	2	1	429.9	429.9
	10	iS	1	1	1	569.9	569.9
	10	iS	1	1	1	395.5	395.5
	10	iS	1	1	1	423.4	423.4
	10	oS	1	2	1	376	376
	10	iS	1	1	1	344.4	344.4
	10	oV	1	2	2	635.3	635.3
	10	oV	1	2	2	508.5	508.5
	10	iV	1	1	2	555.1	555.1
	10	oS	1	2	1	444.4	444.4
	10	iS	1	1	1	382.6	382.6
	10	oV	1	2	2	440.4	440.4
	10	iS	1	1	1	455.7	455.7
	10	iV	1	1	2	605.7	605.7
	10	iS	1	1	1	826.7	826.7
	10	oS	1	2	1	653.9	653.9
	10	oV	1	2	2	582.7	582.7
	10	oV	1	2	2	451.6	451.6
	10	iV	1	1	2	344.3	344.3
	10	oV	1	2	2	469.6	469.6
	10	iV	1	1	2	400.8	400.8
	10	oV	1	2	2	332.3	332.3
	10	oV	1	2	2	389.3	389.3
	10	iV	1	1	2	414.9	414.9
	10	iV	1	1	2	408.2	408.2
	10	oV	1	2	2	419.1	419.1
	10	oS	1	2	1	375.2	375.2
	10	iS	1	1	1	359.9	359.9
	10	oS	1	2	1	396.4	396.4
	10	iV	1	1	2	565.9	565.9
	10	iV	1	1	2	372.2	372.2
	10	oV	1	2	2	309.9	309.9
	10	oS	1	2	1	417.1	417.1
	10	iS	1	1	1	319.3	319.3
	10	oV	1	2	2	418.8	418.8
	10	oS	1	2	1	402.3	402.3
	10	oS	1	2	1	341.4	341.4
	10	iS	1	1	1	345.1	345.1
	10	iV	1	1	2	300.6	300.6
	10	iV	1	1	2	369.6	369.6
	10	oV	1	2	2	401	401
	10	iS	1	1	1	263.1	263.1
	10	oV	1	2	2	511.3	511.3
	10	oS	1	2	1	591	591
	10	iV	1	1	2	301	301
	11	iV	1	1	2	701.6	701.6
	11	oV	1	2	2	463.7	463.7
	11	oV	1	2	2	354.7	354.7
	11	iV	1	1	2	563.8	563.8
	11	oS	1	2	1	544.4	544.4
	11	iV	1	1	2	619	619
	11	iS	1	1	1	463.5	463.5
	11	iS	1	1	1	448.3	448.3
	11	iV	1	1	2	800.5	800.5
	11	oV	1	2	2	434.7	434.7
	11	iV	1	1	2	479.5	479.5
	11	iV	1	1	2	399.2	399.2
	11	oV	1	2	2	413.2	413.2
	11	iV	1	1	2	374.3	374.3
	11	oV	1	2	2	354	354
	11	oV	1	2	2	374.5	374.5
	11	iS	1	1	1	276.1	276.1
	11	oS	1	2	1	315.8	315.8
	11	iS	1	1	1	369.6	369.6
	11	iS	1	1	1	305	305
	11	oS	1	2	1	346.5	346.5
	11	iS	1	1	1	442.3	442.3
	11	oV	1	2	2	341.6	341.6
	11	oV	1	2	2	307.8	307.8
	11	iV	1	1	2	389.7	389.7
	11	iS	1	1	1	490.9	490.9
	11	oS	1	2	1	546.7	546.7
	11	oS	1	2	1	348.2	348.2
	11	oV	1	2	2	430.5	430.5
	11	iS	1	1	1	654.3	654.3
	11	oS	1	2	1	561.2	561.2
	11	oV	1	2	2	467.2	467.2
	11	iS	1	1	1	444.7	444.7
	11	oV	1	2	2	382.5	382.5
	11	iV	1	1	2	459.3	459.3
	11	iS	1	1	1	423.6	423.6
	11	oS	1	2	1	879.4	879.4
	11	iS	1	1	1	361.7	361.7
	11	iS	1	1	1	304.6	304.6
	11	iS	1	1	1	279.9	279.9
	11	oS	1	2	1	323.1	323.1
	11	iS	1	1	1	338.9	338.9
	11	oS	1	2	1	277.1	277.1
	11	oV	1	2	2	385.7	385.7
	11	iS	1	1	1	341.9	341.9
	11	iV	1	1	2	395	395
	11	oS	1	2	1	329.8	329.8
	11	iS	1	1	1	306.8	306.8
	11	iV	1	1	2	362.8	362.8
	11	iV	1	1	2	369.2	369.2
	11	oV	1	2	2	315.6	315.6
	11	oS	1	2	1	509.3	509.3
	11	iV	1	1	2	426	426
	11	oS	1	2	1	548.9	548.9
	11	oV	1	2	2	348	348
	11	oV	1	2	2	367	367
	11	oV	1	2	2	405.9	405.9
	11	iS	1	1	1	303.5	303.5
	11	oS	1	2	1	567.2	567.2
	11	oS	1	2	1	728.4	728.4
	11	oS	1	2	1	369.3	369.3
	11	iV	1	1	2	462.6	462.6
	11	iV	1	1	2	493.2	493.2
	11	oV	1	2	2	620.7	620.7
	11	oV	1	2	2	389	389
	11	iV	1	1	2	395.1	395.1
	11	oV	1	2	2	367.9	367.9
	11	iS	1	1	1	413.3	413.3
	11	oV	1	2	2	407.9	407.9
	11	oS	1	2	1	295.7	295.7
	11	oV	1	2	2	415.8	415.8
	11	iV	1	1	2	457.3	457.3
	11	oV	1	2	2	374.8	374.8
	11	iV	1	1	2	474.8	474.8
	11	iV	1	1	2	395.5	395.5
	11	iV	1	1	2	400.7	400.7
	11	iS	1	1	1	346.4	346.4
	11	iS	1	1	1	305.5	305.5
	11	oS	1	2	1	361.6	361.6
	11	iS	1	1	1	357.3	357.3
	11	oS	1	2	1	374.2	374.2
	11	oS	1	2	1	435.5	435.5
	11	oV	1	2	2	475.6	475.6
	11	oS	1	2	1	474.2	474.2
	11	oS	1	2	1	325.7	325.7
	11	iS	1	1	1	451.1	451.1
	11	oS	1	2	1	408.6	408.6
	11	iV	1	1	2	461.5	461.5
	11	oS	1	2	1	589.7	589.7
	11	oV	1	2	2	372.3	372.3
	11	iS	1	1	1	317.8	317.8
	11	iS	1	1	1	374.4	374.4
	11	iV	1	1	2	389.5	389.5
	11	oS	1	2	1	374.7	374.7
	11	oV	1	2	2	396.7	396.7
	11	oS	1	2	1	424.8	424.8
	11	iS	1	1	1	467	467
	12	iS	1	1	1	266	266
	12	oV	1	2	2	284.8	284.8
	12	oS	1	2	1	334.6	334.6
	12	oS	1	2	1	301.5	301.5
	12	oV	1	2	2	259.4	259.4
	12	iV	1	1	2	495.3	495.3
	12	oV	1	2	2	493.5	493.5
	12	oV	1	2	2	349.7	349.7
	12	iV	1	1	2	451.2	451.2
	12	iS	1	1	1	275.8	275.8
	12	oS	1	2	1	389.2	389.2
	12	iS	1	1	1	433.9	433.9
	12	oS	1	2	1	457.9	457.9
	12	iV	1	1	2	311.1	311.1
	12	iS	1	1	1	395.2	395.2
	12	oS	1	2	1	395.1	395.1
	12	iV	1	1	2	361.8	361.8
	12	oS	1	2	1	270.6	270.6
	12	iS	1	1	1	363.7	363.7
	12	iS	1	1	1	405.6	405.6
	12	iV	1	1	2	326.3	326.3
	12	iV	1	1	2	565.4	565.4
	12	oS	1	2	1	230.7	230.7
	12	oV	1	2	2	299.2	299.2
	12	oS	1	2	1	276.5	276.5
	12	oV	1	2	2	437.1	437.1
	12	oV	1	2	2	412.4	412.4
	12	iV	1	1	2	403.4	403.4
	12	oS	1	2	1	282.8	282.8
	12	oV	1	2	2	289.6	289.6
	12	oV	1	2	2	350.3	350.3
	12	iV	1	1	2	364.8	364.8
	12	oV	1	2	2	353.9	353.9
	12	oV	1	2	2	333.9	333.9
	12	iS	1	1	1	254.4	254.4
	12	iS	1	1	1	314.9	314.9
	12	oS	1	2	1	508.8	508.8
	12	iV	1	1	2	313.6	313.6
	12	iS	1	1	1	282.5	282.5
	12	iS	1	1	1	328.5	328.5
	12	iS	1	1	1	327.8	327.8
	12	iS	1	1	1	282.3	282.3
	12	oS	1	2	1	350	350
	12	iV	1	1	2	233.4	233.4
	12	oS	1	2	1	432.4	432.4
	12	oS	1	2	1	330.1	330.1
	12	iV	1	1	2	272.4	272.4
	12	iS	1	1	1	310.6	310.6
	12	iS	1	1	1	274.6	274.6
	12	oV	1	2	2	322.2	322.2
	12	oV	1	2	2	296.4	296.4
	12	oS	1	2	1	272.6	272.6
	12	oV	1	2	2	324.3	324.3
	12	oV	1	2	2	347	347
	12	iV	1	1	2	496.8	496.8
	12	oV	1	2	2	316.1	316.1
	12	oS	1	2	1	361.8	361.8
	12	oV	1	2	2	361.1	361.1
	12	iS	1	1	1	238.8	238.8
	12	iS	1	1	1	308.8	308.8
	12	iS	1	1	1	315.8	315.8
	12	oS	1	2	1	347.5	347.5
	12	iV	1	1	2	289.6	289.6
	12	iV	1	1	2	388.1	388.1
	12	iV	1	1	2	411.4	411.4
	12	iV	1	1	2	270.1	270.1
	12	iS	1	1	1	282.7	282.7
	12	iS	1	1	1	275.7	275.7
	12	iV	1	1	2	349	349
	12	iS	1	1	1	298.5	298.5
	12	oV	1	2	2	273.9	273.9
	12	iS	1	1	1	333	333
	12	iV	1	1	2	374.7	374.7
	12	oS	1	2	1	251.4	251.4
	12	iS	1	1	1	377.2	377.2
	12	oS	1	2	1	363	363
	12	oV	1	2	2	358.7	358.7
	12	iS	1	1	1	231.4	231.4
	12	iS	1	1	1	250.3	250.3
	12	oS	1	2	1	265.1	265.1
	12	iV	1	1	2	273	273
	12	oS	1	2	1	277.3	277.3
	12	iV	1	1	2	441.6	441.6
	12	oV	1	2	2	437.3	437.3
	12	oS	1	2	1	266.1	266.1
	12	iV	1	1	2	478	478
	12	oV	1	2	2	253.9	253.9
	12	oS	1	2	1	522.7	522.7
	12	iV	1	1	2	350.4	350.4
	12	oV	1	2	2	318.7	318.7
	12	oV	1	2	2	363.4	363.4
	12	oS	1	2	1	368.7	368.7
	13	iV	1	1	2	677.5	677.5
	13	oS	1	2	1	532.9	532.9
	13	oV	1	2	2	709.9	709.9
	13	oV	1	2	2	466.3	466.3
	13	iS	1	1	1	505.6	505.6
	13	oV	1	2	2	528.3	528.3
	13	iS	1	1	1	354.8	354.8
	13	oV	1	2	2	676.9	676.9
	13	iS	1	1	1	487.1	487.1
	13	iS	1	1	1	520.3	520.3
	13	iS	1	1	1	468.8	468.8
	13	iS	1	1	1	400.4	400.4
	13	oV	1	2	2	438.2	438.2
	13	oV	1	2	2	520.7	520.7
	13	iV	1	1	2	785.2	785.2
	13	iV	1	1	2	624.2	624.2
	13	oS	1	2	1	726.9	726.9
	13	iS	1	1	1	936.3	936.3
	13	iV	1	1	2	686.5	686.5
	13	oV	1	2	2	626.9	626.9
	13	iV	1	1	2	783.9	783.9
	13	oV	1	2	2	494	494
	13	iS	1	1	1	608.8	608.8
	13	iV	1	1	2	753.2	753.2
	13	iV	1	1	2	471.8	471.8
	13	oS	1	2	1	625.6	625.6
	13	iV	1	1	2	493.8	493.8
	13	iV	1	1	2	367	367
	13	iS	1	1	1	645.6	645.6
	13	iS	1	1	1	457.5	457.5
	13	iV	1	1	2	678.1	678.1
	13	oS	1	2	1	545.2	545.2
	13	iS	1	1	1	568.9	568.9
	13	iS	1	1	1	444.7	444.7
	13	oS	1	2	1	401	401
	13	iS	1	1	1	488.1	488.1
	13	oS	1	2	1	384.6	384.6
	13	iS	1	1	1	378.9	378.9
	13	oV	1	2	2	483	483
	13	iS	1	1	1	418.1	418.1
	13	oS	1	2	1	443.2	443.2
	13	oV	1	2	2	604.6	604.6
	13	iV	1	1	2	710.1	710.1
	13	iV	1	1	2	487.8	487.8
	13	oS	1	2	1	530.1	530.1
	13	oS	1	2	1	550	550
	13	oV	1	2	2	592.1	592.1
	13	iS	1	1	1	491.1	491.1
	13	iS	1	1	1	696	696
	13	iV	1	1	2	796.5	796.5
	13	oS	1	2	1	477.2	477.2
	13	oV	1	2	2	510.2	510.2
	13	oV	1	2	2	519	519
	13	oV	1	2	2	695.6	695.6
	13	oV	1	2	2	407.2	407.2
	13	oV	1	2	2	374.7	374.7
	13	iV	1	1	2	497.5	497.5
	13	iV	1	1	2	354.9	354.9
	13	oS	1	2	1	517.2	517.2
	13	oS	1	2	1	480.8	480.8
	13	iV	1	1	2	606.6	606.6
	13	oS	1	2	1	645.8	645.8
	13	iS	1	1	1	562.6	562.6
	13	iV	1	1	2	1085.7
	13	iS	1	1	1	1169.7
	13	oS	1	2	1	756.1	756.1
	13	oS	1	2	1	500.8	500.8
	13	oS	1	2	1	365.6	365.6
	13	iS	1	1	1	459.2	459.2
	13	oV	1	2	2	519.6	519.6
	13	oV	1	2	2	394.5	394.5
	13	oS	1	2	1	564.7	564.7
	13	oS	1	2	1	435.9	435.9
	13	iS	1	1	1	535.8	535.8
	13	iV	1	1	2	460.5	460.5
	13	iV	1	1	2	397.5	397.5
	13	oS	1	2	1	525.6	525.6
	13	oV	1	2	2	624.4	624.4
	13	oS	1	2	1	622.2	622.2
	13	oS	1	2	1	457.3	457.3
	13	oS	1	2	1	461.4	461.4
	13	oV	1	2	2	626.9	626.9
	13	iV	1	1	2	681.4	681.4
	13	iS	1	1	1	532.9	532.9
	13	oS	1	2	1	492.9	492.9
	13	iV	1	1	2	632	632
	13	iS	1	1	1	525	525
	13	iV	1	1	2	661.8	661.8
	13	oV	1	2	2	564.5	564.5
	13	oS	1	2	1	644.5	644.5
	13	oV	1	2	2	739.1	739.1
	13	iS	1	1	1	464.7	464.7
	13	oV	1	2	2	532.6	532.6
	13	iV	1	1	2	576.1	576.1
	13	iV	1	1	2	449.9	449.9
	13	oV	1	2	2	464.2	464.2
	13	oS	1	2	1	498	498
	13	oV	1	2	2	475.4	475.4
	13	iV	1	1	2	499.9	499.9
	14	oS	1	2	1	551.9	551.9
	14	iV	1	1	2	426.8	426.8
	14	iV	1	1	2	498.3	498.3
	14	iV	1	1	2	369.6	369.6
	14	iS	1	1	1	541.7	541.7
	14	iS	1	1	1	360.1	360.1
	14	oV	1	2	2	515.8	515.8
	14	iV	1	1	2	668.3	668.3
	14	oV	1	2	2	429.9	429.9
	14	oV	1	2	2	310.5	310.5
	14	iV	1	1	2	434.6	434.6
	14	iV	1	1	2	293.3	293.3
	14	oV	1	2	2	307.2	307.2
	14	iV	1	1	2	350.2	350.2
	14	iS	1	1	1	458.5	458.5
	14	oS	1	2	1	451.8	451.8
	14	iV	1	1	2	575.7	575.7
	14	iV	1	1	2	444.1	444.1
	14	iV	1	1	2	329.2	329.2
	14	iV	1	1	2	474	474
	14	iV	1	1	2	356.6	356.6
	14	oV	1	2	2	400.9	400.9
	14	oS	1	2	1	314.3	314.3
	14	oS	1	2	1	398.9	398.9
	14	oV	1	2	2	380.5	380.5
	14	oS	1	2	1	469.5	469.5
	14	oS	1	2	1	433.1	433.1
	14	oS	1	2	1	380.6	380.6
	14	oS	1	2	1	312.4	312.4
	14	iV	1	1	2	398.5	398.5
	14	iV	1	1	2	675.1	675.1
	14	oS	1	2	1	529.6	529.6
	14	iS	1	1	1	405.2	405.2
	14	oS	1	2	1	363	363
	14	oV	1	2	2	377.1	377.1
	14	oS	1	2	1	520.4	520.4
	14	oS	1	2	1	322.2	322.2
	14	iV	1	1	2	610.9	610.9
	14	iS	1	1	1	605.2	605.2
	14	oV	1	2	2	601.2	601.2
	14	iS	1	1	1	389.9	389.9
	14	iS	1	1	1	345.2	345.2
	14	iS	1	1	1	297.6	297.6
	14	oV	1	2	2	516.1	516.1
	14	iV	1	1	2	685.3	685.3
	14	oV	1	2	2	524.7	524.7
	14	oV	1	2	2	435.9	435.9
	14	iS	1	1	1	320.1	320.1
	14	oV	1	2	2	411.4	411.4
	14	iV	1	1	2	1250.8
	14	iV	1	1	2	425.4	425.4
	14	oS	1	2	1	367.2	367.2
	14	oS	1	2	1	381.7	381.7
	14	iV	1	1	2	384.8	384.8
	14	oV	1	2	2	468.4	468.4
	14	oV	1	2	2	313.2	313.2
	14	iS	1	1	1	509	509
	14	oV	1	2	2	441.6	441.6
	14	iS	1	1	1	444.9	444.9
	14	iV	1	1	2	501.9	501.9
	14	oS	1	2	1	1127.1
	14	oV	1	2	2	505.4	505.4
	14	iS	1	1	1	610.1	610.1
	14	iV	1	1	2	432.6	432.6
	14	iV	1	1	2	690.6	690.6
	14	oV	1	2	2	439	439
	14	oS	1	2	1	607.6	607.6
	14	iS	1	1	1	1231.7
	14	oS	1	2	1	384.2	384.2
	14	iS	1	1	1	365.4	365.4
	14	iS	1	1	1	337	337
	14	iS	1	1	1	253.3	253.3
	14	oS	1	2	1	369.8	369.8
	14	oS	1	2	1	338.5	338.5
	14	oS	1	2	1	304.6	304.6
	14	oS	1	2	1	308.2	308.2
	14	oV	1	2	2	379.1	379.1
	14	iS	1	1	1	369.9	369.9
	14	iS	1	1	1	904.3	904.3
	14	iV	1	1	2	515	515
	14	oS	1	2	1	566.1	566.1
	14	oV	1	2	2	412.8	412.8
	14	oV	1	2	2	360	360
	14	oS	1	2	1	506.9	506.9
	14	oV	1	2	2	405.5	405.5
	14	oS	1	2	1	647.7	647.7
	14	iS	1	1	1	418.3	418.3
	14	iS	1	1	1	384.2	384.2
	14	iS	1	1	1	299.5	299.5
	14	iS	1	1	1	300.1	300.1
	14	oV	1	2	2	439.4	439.4
	14	oV	1	2	2	476.3	476.3
	14	iS	1	1	1	410.8	410.8
	14	oS	1	2	1	508.4	508.4
	14	iS	1	1	1	345.4	345.4
	14	iV	1	1	2	497.5	497.5
	15	iS	1	1	1	442.2	442.2
	15	oS	1	2	1	492.6	492.6
	15	iS	1	1	1	371.9	371.9
	15	iV	1	1	2	365.6	365.6
	15	iV	1	1	2	529.6	529.6
	15	oS	1	2	1	287.7	287.7
	15	oV	1	2	2	406.6	406.6
	15	iV	1	1	2	469.2	469.2
	15	oV	1	2	2	392.9	392.9
	15	iS	1	1	1	312.8	312.8
	15	iV	1	1	2	345.6	345.6
	15	oS	1	2	1	306.6	306.6
	15	iS	1	1	1	420.5	420.5
	15	iV	1	1	2	452.8	452.8
	15	oS	1	2	1	320	320
	15	iS	1	1	1	421.3	421.3
	15	oV	1	2	2	336.8	336.8
	15	oV	1	2	2	491.9	491.9
	15	oV	1	2	2	306.8	306.8
	15	oV	1	2	2	365.3	365.3
	15	iS	1	1	1	389.1	389.1
	15	oS	1	2	1	472.8	472.8
	15	oV	1	2	2	380.4	380.4
	15	iV	1	1	2	559.1	559.1
	15	oV	1	2	2	549.8	549.8
	15	oS	1	2	1	509.6	509.6
	15	oS	1	2	1	619.3	619.3
	15	oS	1	2	1	361.7	361.7
	15	iV	1	1	2	387.1	387.1
	15	oS	1	2	1	370.9	370.9
	15	iS	1	1	1	392.2	392.2
	15	oS	1	2	1	322.5	322.5
	15	oV	1	2	2	418.4	418.4
	15	iV	1	1	2	623.1	623.1
	15	oS	1	2	1	554.3	554.3
	15	iS	1	1	1	444.5	444.5
	15	iS	1	1	1	539	539
	15	iS	1	1	1	333.9	333.9
	15	iV	1	1	2	356.8	356.8
	15	oV	1	2	2	372	372
	15	oS	1	2	1	512.9	512.9
	15	iV	1	1	2	475.1	475.1
	15	iS	1	1	1	358.4	358.4
	15	oV	1	2	2	437.6	437.6
	15	iS	1	1	1	388.1	388.1
	15	iS	1	1	1	404.6	404.6
	15	oS	1	2	1	442.9	442.9
	15	oV	1	2	2	454.4	454.4
	15	oV	1	2	2	437.5	437.5
	15	oV	1	2	2	330.6	330.6
	15	oV	1	2	2	419.6	419.6
	15	oS	1	2	1	551.5	551.5
	15	oV	1	2	2	416.4	416.4
	15	oV	1	2	2	400.1	400.1
	15	oS	1	2	1	475.1	475.1
	15	oS	1	2	1	560.6	560.6
	15	iS	1	1	1	493.5	493.5
	15	iV	1	1	2	722.5	722.5
	15	oS	1	2	1	493.1	493.1
	15	iS	1	1	1	454.7	454.7
	15	iV	1	1	2	526.5	526.5
	15	oV	1	2	2	476.3	476.3
	15	iS	1	1	1	417.6	417.6
	15	iV	1	1	2	664.4	664.4
	15	iS	1	1	1	375.5	375.5
	15	iS	1	1	1	476.3	476.3
	15	iV	1	1	2	448.7	448.7
	15	oS	1	2	1	579.8	579.8
	15	oS	1	2	1	463	463
	15	oS	1	2	1	520.5	520.5
	15	iV	1	1	2	556.5	556.5
	15	oS	1	2	1	713.5	713.5
	15	oS	1	2	1	402.6	402.6
	15	iV	1	1	2	448.6	448.6
	15	iS	1	1	1	484.4	484.4
	15	oV	1	2	2	458.7	458.7
	15	iS	1	1	1	315.2	315.2
	15	iV	1	1	2	543.2	543.2
	15	iV	1	1	2	488.1	488.1
	15	iS	1	1	1	661.9	661.9
	15	oV	1	2	2	366.4	366.4
	15	iS	1	1	1	390.8	390.8
	15	iV	1	1	2	595.2	595.2
	15	oV	1	2	2	521.2	521.2
	15	iS	1	1	1	412.1	412.1
	15	oV	1	2	2	325.2	325.2
	15	iS	1	1	1	382.7	382.7
	15	oV	1	2	2	443.2	443.2
	15	iS	1	1	1	393.2	393.2
	15	oV	1	2	2	458.5	458.5
	15	oS	1	2	1	1196.3
	15	oV	1	2	2	632.6	632.6
	16	iV	1	1	2	539.6	539.6
	16	oS	1	2	1	458.7	458.7
	16	iS	1	1	1	472.9	472.9
	16	oS	1	2	1	446.8	446.8
	16	oS	1	2	1	446.5	446.5
	16	iS	1	1	1	462.2	462.2
	16	oV	1	2	2	418.9	418.9
	16	oV	1	2	2	492.3	492.3
	16	oS	1	2	1	519	519
	16	oV	1	2	2	455.1	455.1
	16	iS	1	1	1	404.7	404.7
	16	oS	1	2	1	768.8	768.8
	16	oV	1	2	2	379.8	379.8
	16	iV	1	1	2	732.6	732.6
	16	oV	1	2	2	525	525
	16	iV	1	1	2	839.7	839.7
	16	oS	1	2	1	429.7	429.7
	16	iV	1	1	2	671.4	671.4
	16	oV	1	2	2	442	442
	16	oV	1	2	2	423.4	423.4
	16	iV	1	1	2	460.7	460.7
	16	oV	1	2	2	429	429
	16	iS	1	1	1	351.6	351.6
	16	oV	1	2	2	345	345
	16	iS	1	1	1	485.2	485.2
	16	oS	1	2	1	454.9	454.9
	16	oS	1	2	1	418	418
	16	iS	1	1	1	365.3	365.3
	16	oS	1	2	1	484.3	484.3
	16	oV	1	2	2	372.5	372.5
	16	oV	1	2	2	521.1	521.1
	16	oV	1	2	2	513.2	513.2
	16	iV	1	1	2	451.8	451.8
	16	oS	1	2	1	492.9	492.9
	16	oS	1	2	1	381.3	381.3
	16	iV	1	1	2	371.1	371.1
	16	oS	1	2	1	452.7	452.7
	16	oV	1	2	2	479.8	479.8
	16	oS	1	2	1	602.4	602.4
	16	iS	1	1	1	723.1	723.1
	16	oS	1	2	1	414.4	414.4
	16	oV	1	2	2	487.9	487.9
	16	oV	1	2	2	389.1	389.1
	16	oV	1	2	2	416.7	416.7
	16	oS	1	2	1	899.1	899.1
	16	iS	1	1	1	796.7	796.7
	16	iV	1	1	2	686.1	686.1
	16	oS	1	2	1	819.1	819.1
	16	oS	1	2	1	385.7	385.7
	16	oV	1	2	2	557.3	557.3
	16	oS	1	2	1	431.5	431.5
	16	oS	1	2	1	503.6	503.6
	16	iS	1	1	1	647	647
	16	iS	1	1	1	579.3	579.3
	16	oV	1	2	2	363.4	363.4
	16	iS	1	1	1	571.7	571.7
	16	oV	1	2	2	851.5	851.5
	16	iS	1	1	1	646.3	646.3
	16	iS	1	1	1	661.3	661.3
	16	oS	1	2	1	670.2	670.2
	16	iS	1	1	1	716.1	716.1
	16	iV	1	1	2	810.3	810.3
	16	oV	1	2	2	788.5	788.5
	16	iS	1	1	1	456.9	456.9
	16	iV	1	1	2	687	687
	16	iV	1	1	2	508.5	508.5
	16	iV	1	1	2	1115.3
	16	iV	1	1	2	487.8	487.8
	16	iS	1	1	1	470	470
	16	oV	1	2	2	347.3	347.3
	16	iS	1	1	1	438	438
	16	iV	1	1	2	669.3	669.3
	16	iV	1	1	2	463.8	463.8
	16	oS	1	2	1	755.1	755.1
	16	oV	1	2	2	652.6	652.6
	16	iV	1	1	2	931.4	931.4
	16	iV	1	1	2	830.8	830.8
	16	iS	1	1	1	541.5	541.5
	16	oV	1	2	2	524.4	524.4
	16	iV	1	1	2	925.7	925.7
	16	oS	1	2	1	528	528
	16	iS	1	1	1	794.1	794.1
	16	iS	1	1	1	543.6	543.6
	16	iV	1	1	2	822.1	822.1
	16	iS	1	1	1	831.6	831.6
	16	iV	1	1	2	901.9	901.9
	16	oS	1	2	1	729.7	729.7
	16	iV	1	1	2	687.7	687.7
	16	oV	1	2	2	678.8	678.8
	16	iS	1	1	1	465.3	465.3
	16	iS	1	1	1	984.5	984.5
	16	oS	1	2	1	633.4	633.4
	16	iS	1	1	1	546.8	546.8
	16	oV	1	2	2	371.6	371.6
	16	iV	1	1	2	483.5	483.5
	16	iV	1	1	2	643.8	643.8
	16	iS	1	1	1	561.5	561.5
	16	iV	1	1	2	510.1	510.1
	1	uS	2	2	2	1078.9
	1	uS	2	2	2	503.5	503.5
	1	iS	2	1	2	881.4	881.4
	1	iS	2	1	2	527.1	527.1
	1	iV	2	1	1	1002.7
	1	uS	2	2	2	1049.9
	1	uV	2	2	1	650.7	650.7
	1	iV	2	1	1	638.2	638.2
	1	uS	2	2	2	628.7	628.7
	1	uV	2	2	1	837.7	837.7
	1	iS	2	1	2	1103.9
	1	iV	2	1	1	716.9	716.9
	1	uV	2	2	1	1675.8
	1	iS	2	1	2	737	737
	1	uV	2	2	1	491.2	491.2
	1	uV	2	2	1	670.1	670.1
	1	uV	2	2	1	651.3	651.3
	1	uV	2	2	1	688.9	688.9
	1	iS	2	1	2	547.2	547.2
	1	iS	2	1	2	556.1	556.1
	1	uS	2	2	2	698.6	698.6
	1	iS	2	1	2	683.7	683.7
	1	uV	2	2	1	565	565
	1	uS	2	2	2	713.4	713.4
	1	iS	2	1	2	884.2	884.2
	1	uV	2	2	1	649.4	649.4
	1	uS	2	2	2	958.5	958.5
	1	iV	2	1	1	582.4	582.4
	1	uV	2	2	1	777.4	777.4
	1	uS	2	2	2	728.7	728.7
	1	iV	2	1	1	626.7	626.7
	1	uS	2	2	2	516.5	516.5
	1	iS	2	1	2	691.7	691.7
	1	iV	2	1	1	959	959
	1	iS	2	1	2	652.3	652.3
	1	iV	2	1	1	519.8	519.8
	1	iV	2	1	1	509.1	509.1
	1	uS	2	2	2	526.6	526.6
	1	uS	2	2	2	747.4	747.4
	1	uV	2	2	1	984.8	984.8
	1	iS	2	1	2	633.4	633.4
	1	uV	2	2	1	548.3	548.3
	1	iV	2	1	1	1182.4
	1	iV	2	1	1	596.6	596.6
	1	iV	2	1	1	498	498
	1	uV	2	2	1	863.1	863.1
	1	uV	2	2	1	539.7	539.7
	1	uV	2	2	1	659.6	659.6
	1	uV	2	2	1	461.5	461.5
	1	iS	2	1	2	733	733
	1	iV	2	1	1	1236.6
	1	uS	2	2	2	797.7	797.7
	1	iV	2	1	1	629.5	629.5
	1	uV	2	2	1	750.4	750.4
	1	iS	2	1	2	628.8	628.8
	1	iV	2	1	1	1185.6
	1	iS	2	1	2	1104
	1	iS	2	1	2	592.7	592.7
	1	uS	2	2	2	592.5	592.5
	1	iS	2	1	2	1005
	1	uV	2	2	1	503.9	503.9
	1	iS	2	1	2	798.5	798.5
	1	iV	2	1	1	730.9	730.9
	1	iV	2	1	1	641.1	641.1
	1	uS	2	2	2	1142.5
	1	uV	2	2	1	855.4	855.4
	1	uS	2	2	2	843.1	843.1
	1	uV	2	2	1	784.5	784.5
	1	iV	2	1	1	754.8	754.8
	1	iV	2	1	1	613.7	613.7
	1	iV	2	1	1	760.4	760.4
	1	uS	2	2	2	567.5	567.5
	1	iV	2	1	1	513.6	513.6
	1	uS	2	2	2	585.5	585.5
	1	uV	2	2	1	834	834
	1	uS	2	2	2	692.3	692.3
	1	uS	2	2	2	669.1	669.1
	1	iV	2	1	1	581.8	581.8
	1	iV	2	1	1	605.4	605.4
	1	iS	2	1	2	861.9	861.9
	1	uS	2	2	2	1126.2
	1	uS	2	2	2	738.6	738.6
	1	iS	2	1	2	920.4	920.4
	1	uV	2	2	1	723.5	723.5
	1	iS	2	1	2	935.4	935.4
	1	iV	2	1	1	646.2	646.2
	1	uV	2	2	1	854.4	854.4
	1	uS	2	2	2	613.7	613.7
	1	iS	2	1	2	817.1	817.1
	1	uV	2	2	1	549.6	549.6
	1	iS	2	1	2	896	896
	1	iV	2	1	1	688.6	688.6
	1	iS	2	1	2	770.4	770.4
	1	uS	2	2	2	714.6	714.6
	1	uS	2	2	2	698	698
	1	iV	2	1	1	578.6	578.6
	1	iS	2	1	2	1533
	1	uV	2	2	1	567.5	567.5
	1	iS	2	1	2	391.3	391.3
	1	uS	2	2	2	1868
	2	iV	2	1	1	726	726
	2	uS	2	2	2	479.2	479.2
	2	uS	2	2	2	387.9	387.9
	2	uS	2	2	2	364.8	364.8
	2	uV	2	2	1	719.5	719.5
	2	uV	2	2	1	369.6	369.6
	2	iS	2	1	2	350.8	350.8
	2	iS	2	1	2	455.7	455.7
	2	uV	2	2	1	503	503
	2	iV	2	1	1	559.3	559.3
	2	iV	2	1	1	380.3	380.3
	2	iV	2	1	1	363.2	363.2
	2	iS	2	1	2	623.9	623.9
	2	iS	2	1	2	336.2	336.2
	2	iV	2	1	1	569.3	569.3
	2	iV	2	1	1	473.9	473.9
	2	uV	2	2	1	527.3	527.3
	2	iS	2	1	2	639.8	639.8
	2	uV	2	2	1	637	637
	2	uS	2	2	2	770.3	770.3
	2	iS	2	1	2	869.7	869.7
	2	iV	2	1	1	672.5	672.5
	2	uS	2	2	2	325.5	325.5
	2	uS	2	2	2	371.4	371.4
	2	uS	2	2	2	393.7	393.7
	2	uV	2	2	1	546.5	546.5
	2	iV	2	1	1	443.5	443.5
	2	uS	2	2	2	350.1	350.1
	2	uS	2	2	2	327.1	327.1
	2	iV	2	1	1	356.6	356.6
	2	iS	2	1	2	593.6	593.6
	2	uV	2	2	1	761.1	761.1
	2	uV	2	2	1	313.7	313.7
	2	uS	2	2	2	556.4	556.4
	2	iV	2	1	1	399.6	399.6
	2	uV	2	2	1	554.1	554.1
	2	iS	2	1	2	911	911
	2	iV	2	1	1	425.5	425.5
	2	uS	2	2	2	413.5	413.5
	2	iV	2	1	1	450.3	450.3
	2	iS	2	1	2	650.8	650.8
	2	uS	2	2	2	618.2	618.2
	2	uS	2	2	2	463.7	463.7
	2	iS	2	1	2	850.6	850.6
	2	uV	2	2	1	474.7	474.7
	2	uS	2	2	2	552.3	552.3
	2	iS	2	1	2	997.2	997.2
	2	iV	2	1	1	522.6	522.6
	2	iV	2	1	1	560.3	560.3
	2	uS	2	2	2	340.5	340.5
	2	uV	2	2	1	747.1	747.1
	2	uS	2	2	2	564.2	564.2
	2	uV	2	2	1	549	549
	2	uV	2	2	1	382.3	382.3
	2	iV	2	1	1	408.3	408.3
	2	uV	2	2	1	383.5	383.5
	2	iS	2	1	2	312.6	312.6
	2	iV	2	1	1	315	315
	2	uV	2	2	1	601.8	601.8
	2	iV	2	1	1	480.9	480.9
	2	iS	2	1	2	600.8	600.8
	2	uV	2	2	1	667.5	667.5
	2	uS	2	2	2	392.6	392.6
	2	iV	2	1	1	392.5	392.5
	2	uS	2	2	2	346.2	346.2
	2	uS	2	2	2	518.1	518.1
	2	iS	2	1	2	756.7	756.7
	2	uV	2	2	1	418	418
	2	uV	2	2	1	457.7	457.7
	2	iV	2	1	1	394.5	394.5
	2	uS	2	2	2	320	320
	2	uV	2	2	1	443.7	443.7
	2	iV	2	1	1	376.8	376.8
	2	iV	2	1	1	383.7	383.7
	2	uV	2	2	1	316.9	316.9
	2	uS	2	2	2	366.1	366.1
	2	iS	2	1	2	551.1	551.1
	2	uS	2	2	2	382.5	382.5
	2	uS	2	2	2	420.2	420.2
	2	uV	2	2	1	397	397
	2	uV	2	2	1	466.9	466.9
	2	iS	2	1	2	405.4	405.4
	2	uS	2	2	2	374.7	374.7
	2	iS	2	1	2	553	553
	2	iS	2	1	2	401.7	401.7
	2	iS	2	1	2	665.4	665.4
	2	iV	2	1	1	371.7	371.7
	2	iV	2	1	1	397	397
	2	iS	2	1	2	351.9	351.9
	2	uS	2	2	2	455.6	455.6
	3	uV	2	2	1	454.7	454.7
	3	iS	2	1	2	793.4	793.4
	3	uS	2	2	2	793.4	793.4
	3	uS	2	2	2	601.1	601.1
	3	iS	2	1	2	778.6	778.6
	3	uV	2	2	1	663.6	663.6
	3	iS	2	1	2	586.1	586.1
	3	iV	2	1	1	544.1	544.1
	3	uS	2	2	2	638	638
	3	iS	2	1	2	789.7	789.7
	3	iV	2	1	1	539.1	539.1
	3	uS	2	2	2	473.1	473.1
	3	uV	2	2	1	696	696
	3	uS	2	2	2	520.8	520.8
	3	uV	2	2	1	673.3	673.3
	3	uV	2	2	1	612	612
	3	uS	2	2	2	503.7	503.7
	3	uV	2	2	1	658.9	658.9
	3	iV	2	1	1	536.8	536.8
	3	uS	2	2	2	525.7	525.7
	3	uS	2	2	2	540.8	540.8
	3	iV	2	1	1	594	594
	3	iS	2	1	2	576.1	576.1
	3	iV	2	1	1	747.8	747.8
	3	iV	2	1	1	367.7	367.7
	3	iS	2	1	2	569.2	569.2
	3	iV	2	1	1	513	513
	3	uS	2	2	2	462.5	462.5
	3	uV	2	2	1	819.1	819.1
	3	iS	2	1	2	831.1	831.1
	3	iV	2	1	1	702.8	702.8
	3	iV	2	1	1	380.5	380.5
	3	uS	2	2	2	699.7	699.7
	3	uS	2	2	2	524.4	524.4
	3	uS	2	2	2	511.8	511.8
	3	uV	2	2	1	645.6	645.6
	3	iS	2	1	2	673	673
	3	iS	2	1	2	757.4	757.4
	3	uS	2	2	2	1025.8
	3	iS	2	1	2	687.6	687.6
	3	uS	2	2	2	637.5	637.5
	3	uS	2	2	2	494.2	494.2
	3	iS	2	1	2	737.9	737.9
	3	uV	2	2	1	694.4	694.4
	3	iS	2	1	2	790.4	790.4
	3	iS	2	1	2	740.9	740.9
	3	uV	2	2	1	823.9	823.9
	3	iS	2	1	2	641.7	641.7
	3	uV	2	2	1	653.1	653.1
	3	iV	2	1	1	553.3	553.3
	3	iV	2	1	1	418.6	418.6
	3	iS	2	1	2	1077
	3	iV	2	1	1	576.3	576.3
	3	iV	2	1	1	374	374
	3	uS	2	2	2	513	513
	3	iV	2	1	1	404.3	404.3
	3	uS	2	2	2	563.7	563.7
	3	iV	2	1	1	580.8	580.8
	3	iS	2	1	2	509.6	509.6
	3	iV	2	1	1	404.5	404.5
	3	uS	2	2	2	423.4	423.4
	3	uS	2	2	2	465.1	465.1
	3	iV	2	1	1	439	439
	3	uV	2	2	1	641.6	641.6
	3	iS	2	1	2	624.9	624.9
	3	iS	2	1	2	706.8	706.8
	3	uS	2	2	2	609.8	609.8
	3	uV	2	2	1	524.2	524.2
	3	iV	2	1	1	567.7	567.7
	3	iV	2	1	1	387.3	387.3
	3	iS	2	1	2	506.6	506.6
	3	uV	2	2	1	812.2	812.2
	3	iV	2	1	1	363	363
	3	iS	2	1	2	484.2	484.2
	3	iV	2	1	1	469.1	469.1
	3	iV	2	1	1	334.3	334.3
	3	uS	2	2	2	480.5	480.5
	3	uS	2	2	2	317.7	317.7
	3	uV	2	2	1	563	563
	3	uV	2	2	1	378.2	378.2
	3	iV	2	1	1	535.8	535.8
	3	uV	2	2	1	517.9	517.9
	3	iV	2	1	1	503.6	503.6
	3	uV	2	2	1	462.1	462.1
	3	uS	2	2	2	500.1	500.1
	3	iV	2	1	1	395.2	395.2
	3	uS	2	2	2	442.1	442.1
	3	uV	2	2	1	581.5	581.5
	3	uS	2	2	2	516.8	516.8
	4	uV	2	2	1	427.7	427.7
	4	iV	2	1	1	394.7	394.7
	4	iS	2	1	2	452.2	452.2
	4	uS	2	2	2	486.1	486.1
	4	uV	2	2	1	434.6	434.6
	4	iS	2	1	2	304.7	304.7
	4	uV	2	2	1	300.9	300.9
	4	uV	2	2	1	415.1	415.1
	4	uV	2	2	1	358	358
	4	uS	2	2	2	345	345
	4	iS	2	1	2	448.9	448.9
	4	uS	2	2	2	444.4	444.4
	4	iV	2	1	1	433.3	433.3
	4	uS	2	2	2	321	321
	4	uS	2	2	2	338.3	338.3
	4	iS	2	1	2	458.7	458.7
	4	uS	2	2	2	364.2	364.2
	4	iS	2	1	2	401.2	401.2
	4	uV	2	2	1	254	254
	4	iV	2	1	1	344.5	344.5
	4	uV	2	2	1	396.1	396.1
	4	iS	2	1	2	352	352
	4	iS	2	1	2	457.7	457.7
	4	iS	2	1	2	545.9	545.9
	4	uS	2	2	2	416	416
	4	uV	2	2	1	426.1	426.1
	4	uS	2	2	2	417.4	417.4
	4	iS	2	1	2	410.1	410.1
	4	iV	2	1	1	342.5	342.5
	4	iV	2	1	1	346.1	346.1
	4	iV	2	1	1	356.2	356.2
	4	iS	2	1	2	617.8	617.8
	4	iV	2	1	1	362.1	362.1
	4	iV	2	1	1	385.2	385.2
	4	iS	2	1	2	616.1	616.1
	4	uS	2	2	2	455.9	455.9
	4	uS	2	2	2	490	490
	4	iV	2	1	1	527.9	527.9
	4	iV	2	1	1	372.4	372.4
	4	iV	2	1	1	386.9	386.9
	4	uV	2	2	1	377.3	377.3
	4	iS	2	1	2	340.1	340.1
	4	iS	2	1	2	360.6	360.6
	4	iS	2	1	2	403.6	403.6
	4	iV	2	1	1	306.9	306.9
	4	iV	2	1	1	478	478
	4	uS	2	2	2	387.6	387.6
	4	uV	2	2	1	560.9	560.9
	4	iS	2	1	2	605.4	605.4
	4	uV	2	2	1	710.4	710.4
	4	uS	2	2	2	421	421
	4	uS	2	2	2	358.2	358.2
	4	iV	2	1	1	342.9	342.9
	4	uV	2	2	1	863.5	863.5
	4	iS	2	1	2	379	379
	4	uV	2	2	1	303.6	303.6
	4	uV	2	2	1	328.7	328.7
	4	iV	2	1	1	391.6	391.6
	4	uS	2	2	2	309.2	309.2
	4	iV	2	1	1	399.5	399.5
	4	iV	2	1	1	406	406
	4	uS	2	2	2	293.5	293.5
	4	uS	2	2	2	401.9	401.9
	4	uV	2	2	1	490	490
	4	iV	2	1	1	578.9	578.9
	4	iV	2	1	1	413.9	413.9
	4	uS	2	2	2	302.2	302.2
	4	iV	2	1	1	314.4	314.4
	4	iV	2	1	1	463.3	463.3
	4	uS	2	2	2	399.2	399.2
	4	iS	2	1	2	1166.9
	4	uS	2	2	2	428.5	428.5
	4	iV	2	1	1	292.8	292.8
	4	uV	2	2	1	652.1	652.1
	4	uV	2	2	1	771.2	771.2
	4	iS	2	1	2	469.5	469.5
	4	iV	2	1	1	379.4	379.4
	4	iV	2	1	1	393.5	393.5
	4	uS	2	2	2	384.5	384.5
	4	uV	2	2	1	483.2	483.2
	4	uS	2	2	2	454.7	454.7
	4	iV	2	1	1	281	281
	4	iS	2	1	2	794.4	794.4
	4	uS	2	2	2	496.9	496.9
	4	iS	2	1	2	447.9	447.9
	4	uS	2	2	2	380.2	380.2
	4	uS	2	2	2	435.9	435.9
	4	uV	2	2	1	403.4	403.4
	4	iS	2	1	2	579	579
	4	iV	2	1	1	435.3	435.3
	5	uS	2	2	2	468.1	468.1
	5	uV	2	2	1	528.9	528.9
	5	uV	2	2	1	448	448
	5	iS	2	1	2	436.4	436.4
	5	uV	2	2	1	499.3	499.3
	5	uV	2	2	1	403.4	403.4
	5	iV	2	1	1	407.7	407.7
	5	iS	2	1	2	469.7	469.7
	5	iV	2	1	1	464.4	464.4
	5	iS	2	1	2	598.1	598.1
	5	uV	2	2	1	514.9	514.9
	5	uS	2	2	2	380.2	380.2
	5	iS	2	1	2	452.9	452.9
	5	iS	2	1	2	346.3	346.3
	5	iS	2	1	2	447.3	447.3
	5	iV	2	1	1	428.9	428.9
	5	uS	2	2	2	420	420
	5	uV	2	2	1	580.6	580.6
	5	iS	2	1	2	498	498
	5	uV	2	2	1	430.7	430.7
	5	iV	2	1	1	479.7	479.7
	5	iV	2	1	1	416	416
	5	iS	2	1	2	545.1	545.1
	5	uV	2	2	1	518.6	518.6
	5	iS	2	1	2	427.9	427.9
	5	iS	2	1	2	599.2	599.2
	5	iV	2	1	1	438.7	438.7
	5	iV	2	1	1	370.5	370.5
	5	iS	2	1	2	524.5	524.5
	5	iV	2	1	1	406.1	406.1
	5	iV	2	1	1	401.8	401.8
	5	iV	2	1	1	369.2	369.2
	5	iV	2	1	1	421.1	421.1
	5	iV	2	1	1	282.8	282.8
	5	iV	2	1	1	347.1	347.1
	5	uS	2	2	2	369.4	369.4
	5	uS	2	2	2	428.2	428.2
	5	iV	2	1	1	394.8	394.8
	5	iV	2	1	1	407.5	407.5
	5	iV	2	1	1	369	369
	5	iS	2	1	2	434.2	434.2
	5	uV	2	2	1	401	401
	5	uS	2	2	2	479.2	479.2
	5	uV	2	2	1	490.1	490.1
	5	uS	2	2	2	495.8	495.8
	5	uS	2	2	2	429.5	429.5
	5	uS	2	2	2	394.8	394.8
	5	uS	2	2	2	509.7	509.7
	5	uV	2	2	1	367.6	367.6
	5	iV	2	1	1	392.6	392.6
	5	iS	2	1	2	596.3	596.3
	5	iV	2	1	1	333.6	333.6
	5	uV	2	2	1	611.6	611.6
	5	iS	2	1	2	386.5	386.5
	5	iS	2	1	2	475.6	475.6
	5	iV	2	1	1	416.4	416.4
	5	uS	2	2	2	472.2	472.2
	5	iS	2	1	2	523.5	523.5
	5	iV	2	1	1	410.1	410.1
	5	uV	2	2	1	524.8	524.8
	5	uV	2	2	1	443.4	443.4
	5	uV	2	2	1	403.2	403.2
	5	iV	2	1	1	356.5	356.5
	5	iS	2	1	2	393.3	393.3
	5	uV	2	2	1	391	391
	5	iS	2	1	2	493.4	493.4
	5	uS	2	2	2	476.9	476.9
	5	iV	2	1	1	341.9	341.9
	5	uV	2	2	1	359.5	359.5
	5	uS	2	2	2	453.7	453.7
	5	uS	2	2	2	638.7	638.7
	5	uV	2	2	1	550.2	550.2
	5	uS	2	2	2	402.8	402.8
	5	iV	2	1	1	312.9	312.9
	5	iS	2	1	2	568.7	568.7
	5	uV	2	2	1	416.8	416.8
	5	uS	2	2	2	431.6	431.6
	5	iS	2	1	2	612.9	612.9
	5	uV	2	2	1	344.8	344.8
	5	iS	2	1	2	575	575
	5	iS	2	1	2	620.3	620.3
	5	iV	2	1	1	468.5	468.5
	5	uS	2	2	2	376.5	376.5
	5	uS	2	2	2	414.5	414.5
	5	uV	2	2	1	537.7	537.7
	5	iS	2	1	2	515.5	515.5
	5	uS	2	2	2	438.7	438.7
	5	uS	2	2	2	444.3	444.3
	5	uV	2	2	1	508.4	508.4
	5	uS	2	2	2	375.3	375.3
[truncated: 6,983 more rows]
