# Supplementary material for: Interaction between grasping and articulation: How vowel and consonant pronunciation influences precision and power grip responses
Source: PLoS One. 2022 Mar 22;17(3):e0265651. doi: 10.1371/journal.pone.0265651 (PMC8939804; doi:10.1371/journal.pone.0265651)
Supplement: S2 Data — (XLSX) [file pone.0265651.s002.xlsx]

## Sheet: Taul1
	subject	stim	su	grip	RT	okrt				subject	su	grip	error
	1	aa_sin	1	2	290	290				1	1	2	3.33
	1	oo_sin	4	2	295	295				2	1	2	3.33
	1	oe_sin	8	2	315	315				3	1	2	13.33
	1	oo_vih	4	1	323	323				4	1	2	0
	1	oo_vih	4	1	278	278				6	1	2	6.67
	1	ii_vih	3	1	364	364				7	1	2	3.33
	1	uu_vih	5	1	296	296				8	1	2	3.33
	1	oe_sin	8	2	265	265				9	1	2	3.33
	1	oe_vih	8	1	312	312				10	1	2	0
	1	oe_sin	8	2	271	271				11	1	2	0
	1	oe_sin	8	2	344	344				12	1	2	3.33
	1	oo_sin	4	2	564	564				13	1	2	0
	1	ee_vih	2	1	530	530				14	1	2	0
	1	ae_sin	7	2	417	417				15	1	2	0
	1	ee_vih	2	1	440	440				16	1	2	3.33
	1	ii_vih	3	1	308	308				17	1	2	0
	1	oe_vih	8	1	605	605				18	1	2	0
	1	ii_vih	3	1	321	321				1	1	1	6.67
	1	uu_vih	5	1	330	330				2	1	1	0
	1	ae_sin	7	2	285	285				3	1	1	3.33
	1	oe_vih	8	1	357	357				4	1	1	3.33
	1	oo_sin	4	2	321	321				6	1	1	3.33
	1	ee_vih	2	1	306	306				7	1	1	0
	1	aa_vih	1	1	282	282				8	1	1	3.33
	1	yy_vih	6	1	326	326				9	1	1	6.67
	1	aa_vih	1	1	364	364				10	1	1	6.67
	1	ee_sin	2	2	281	281				11	1	1	0
	1	aa_sin	1	2	315	315				12	1	1	3.33
	1	oo_vih	4	1	318	318				13	1	1	10
	1	ii_sin	3	2	568	568				14	1	1	0
	1	ee_sin	2	2	343	343				15	1	1	0
	1	aa_sin	1	2	300	300				16	1	1	0
	1	uu_sin	5	2	592	592				17	1	1	3.33
	1	ee_vih	2	1	297	297				18	1	1	3.33
	1	oo_sin	4	2	328	328				1	2	2	0
	1	aa_sin	1	2	247	247				2	2	2	0
	1	ii_sin	3	2	403	403				3	2	2	0
	1	oe_sin	8	2	319	319				4	2	2	0
	1	yy_vih	6	1	330	330				6	2	2	3.33
	1	aa_sin	1	2	323	323				7	2	2	0
	1	yy_sin	6	2	303	303				8	2	2	0
	1	ee_vih	2	1	645	645				9	2	2	0
	1	aa_sin	1	2	292	292				10	2	2	0
	1	aa_sin	1	2	387	387				11	2	2	3.33
	1	uu_vih	5	1	268	268				12	2	2	0
	1	ae_sin	7	2	273	273				13	2	2	0
	1	ae_sin	7	2	348	348				14	2	2	0
	1	ii_vih	3	1	319	319				15	2	2	0
	1	oo_vih	4	1	308	308				16	2	2	0
	1	yy_sin	6	2	265	265				17	2	2	0
	1	ee_sin	2	2	340	340				18	2	2	0
	1	oe_vih	8	1	484	484				1	2	1	0
	1	oo_vih	4	1	273	273				2	2	1	0
	1	ii_vih	3	1	281	281				3	2	1	0
	1	uu_vih	5	1	305	305				4	2	1	3.33
	1	oe_sin	8	2	257	257				6	2	1	0
	1	oe_sin	8	2	311	311				7	2	1	13.33
	1	ae_sin	7	2	312	312				8	2	1	0
	1	uu_sin	5	2	576	576				9	2	1	0
	1	ee_sin	2	2	261	261				10	2	1	0
	1	aa_sin	1	2	302	302				11	2	1	0
	1	oo_sin	4	2	289	289				12	2	1	0
	1	aa_vih	1	1	335	335				13	2	1	0
	1	ee_vih	2	1	277	277				14	2	1	3.33
	1	ae_vih	7	1	283	283				15	2	1	3.33
	1	oe_vih	8	1	350	350				16	2	1	0
	1	yy_sin	6	2	320	320				17	2	1	0
	1	oo_sin	4	2	371	371				18	2	1	0
	1	ae_sin	7	2	316	316				1	3	2	16.67
	1	ii_vih	3	1	297	297				2	3	2	0
	1	yy_vih	6	1	308	308				3	3	2	3.33
	1	uu_sin	5	2	307	307				4	3	2	10
	1	ee_vih	2	1	497	497				6	3	2	0
	1	ii_vih	3	1	359	359				7	3	2	10
	1	ee_sin	2	2	302	302				8	3	2	6.67
	1	ae_vih	7	1	371	371				9	3	2	6.67
	1	yy_vih	6	1	297	297				10	3	2	10
	1	ae_vih	7	1	341	341				11	3	2	6.67
	1	aa_vih	1	1	274	274				12	3	2	3.33
	1	aa_sin	1	2	299	299				13	3	2	10
	1	oo_sin	4	2	294	294				14	3	2	3.33
	1	aa_sin	1	2	339	339				15	3	2	3.33
	1	oo_vih	4	1	295	295				16	3	2	0
	1	ae_sin	7	2	307	307				17	3	2	0
	1	aa_vih	1	1	331	331				18	3	2	0
	1	oo_sin	4	2	298	298				1	3	1	0
	1	yy_sin	6	2	353	353				2	3	1	0
	1	uu_vih	5	1	333	333				3	3	1	0
	1	ae_vih	7	1	658	658				4	3	1	0
	1	ee_sin	2	2	287	287				6	3	1	0
	1	oe_vih	8	1	290	290				7	3	1	6.67
	1	ii_sin	3	2	426	426				8	3	1	0
	1	aa_vih	1	1	348	348				9	3	1	0
	1	uu_vih	5	1	372	372				10	3	1	0
	1	yy_sin	6	2	388	388				11	3	1	6.67
	1	ee_sin	2	2	335	335				12	3	1	0
	1	uu_vih	5	1	307	307				13	3	1	6.67
	1	ii_vih	3	1	304	304				14	3	1	0
	1	ii_sin	3	2	330	330				15	3	1	0
	1	yy_vih	6	1	337	337				16	3	1	0
	1	uu_sin	5	2	271	271				17	3	1	0
	1	oo_sin	4	2	315	315				18	3	1	6.67
	1	uu_sin	5	2	356	356				1	4	2	3.33
	1	ae_sin	7	2	350	350				2	4	2	3.33
	1	ii_vih	3	1	280	280				3	4	2	0
	1	ae_vih	7	1	301	301				4	4	2	6.67
	1	ee_vih	2	1	304	304				6	4	2	0
	1	oe_vih	8	1	405	405				7	4	2	0
	1	uu_sin	5	2	272	272				8	4	2	0
	1	ee_vih	2	1	297	297				9	4	2	3.33
	1	ae_sin	7	2	297	297				10	4	2	6.67
	1	ee_vih	2	1	282	282				11	4	2	0
	1	yy_vih	6	1	249	249				12	4	2	0
	1	ii_sin	3	2	302	302				13	4	2	3.33
	1	ee_sin	2	2	331	331				14	4	2	0
	1	yy_sin	6	2	303	303				15	4	2	0
	1	ee_vih	2	1	241	241				16	4	2	0
	1	uu_vih	5	1	257	257				17	4	2	0
	1	aa_sin	1	2	262	262				18	4	2	6.67
	1	oe_vih	8	1	436	436				1	4	1	10
	1	uu_sin	5	2	314	314				2	4	1	3.33
	1	ee_sin	2	2	414	414				3	4	1	3.33
	1	ae_sin	7	2	338	338				4	4	1	3.33
	1	ee_sin	2	2	292	292				6	4	1	0
	1	aa_vih	1	1	250	250				7	4	1	16.67
	1	ii_sin	3	2	284	284				8	4	1	0
	1	oe_sin	8	2	295	295				9	4	1	6.67
	1	ae_sin	7	2	302	302				10	4	1	3.33
	1	oo_sin	4	2	287	287				11	4	1	0
	1	ae_vih	7	1	292	292				12	4	1	0
	1	yy_sin	6	2	299	299				13	4	1	0
	1	uu_vih	5	1	304	304				14	4	1	0
	1	ae_vih	7	1	341	341				15	4	1	6.67
	1	yy_sin	6	2	275	275				16	4	1	0
	1	oo_sin	4	2	370	370				17	4	1	0
	1	oo_vih	4	1	313	313				18	4	1	3.33
	1	ee_vih	2	1	303	303				1	5	2	3.33
	1	ii_vih	3	1	295	295				2	5	2	3.33
	1	ii_vih	3	1	258	258				3	5	2	0
	1	yy_sin	6	2	262	262				4	5	2	0
	1	uu_sin	5	2	371	371				6	5	2	0
	1	ee_sin	2	2	303	303				7	5	2	6.67
	1	yy_vih	6	1	247	247				8	5	2	3.33
	1	oe_sin	8	2	304	304				9	5	2	0
	1	ii_vih	3	1	296	296				10	5	2	0
	1	oo_sin	4	2	285	285				11	5	2	6.67
	1	oo_sin	4	2	313	313				12	5	2	0
	1	uu_sin	5	2	451	451				13	5	2	0
	1	ee_vih	2	1	296	296				14	5	2	0
	1	oo_vih	4	1	301	301				15	5	2	0
	1	ee_vih	2	1	247	247				16	5	2	0
	1	ae_sin	7	2	306	306				17	5	2	0
	1	oo_vih	4	1	298	298				18	5	2	10
	1	yy_vih	6	1	263	263				1	5	1	0
	1	aa_vih	1	1	269	269				2	5	1	0
	1	ee_sin	2	2	306	306				3	5	1	0
	1	aa_vih	1	1	299	299				4	5	1	3.33
	1	oo_vih	4	1	294	294				6	5	1	0
	1	yy_vih	6	1	283	283				7	5	1	3.33
	1	yy_vih	6	1	274	274				8	5	1	3.33
	1	aa_vih	1	1	271	271				9	5	1	0
	1	oo_vih	4	1	258	258				10	5	1	6.67
	1	ii_vih	3	1	263	263				11	5	1	0
	1	yy_sin	6	2	247	247				12	5	1	0
	1	aa_sin	1	2	245	245				13	5	1	10
	1	ee_vih	2	1	322	322				14	5	1	0
	1	aa_vih	1	1	243	243				15	5	1	3.33
	1	uu_vih	5	1	284	284				16	5	1	0
	1	ii_vih	3	1	283	283				17	5	1	3.33
	1	oo_vih	4	1	305	305				18	5	1	0
	1	uu_vih	5	1	340	340				1	6	2	6.67
	1	aa_sin	1	2	307	307				2	6	2	0
	1	ae_sin	7	2	322	322				3	6	2	0
	1	oo_vih	4	1	316	316				4	6	2	3.33
	1	yy_vih	6	1	295	295				6	6	2	0
	1	uu_sin	5	2	303	303				7	6	2	6.67
	1	oe_vih	8	1	311	311				8	6	2	3.33
	1	aa_sin	1	2	314	314				9	6	2	6.67
	1	ii_vih	3	1	322	322				10	6	2	3.33
	1	yy_sin	6	2	306	306				11	6	2	0
	1	ii_sin	3	2	309	309				12	6	2	0
	1	oe_vih	8	1	297	297				13	6	2	10
	1	oe_vih	8	1	311	311				14	6	2	6.67
	1	aa_vih	1	1	290	290				15	6	2	3.33
	1	ee_vih	2	1	338	338				16	6	2	0
	1	aa_vih	1	1	301	301				17	6	2	0
	1	uu_sin	5	2	306	306				18	6	2	3.33
	1	oe_vih	8	1	284	284				1	6	1	0
	1	aa_vih	1	1	284	284				2	6	1	0
	1	aa_vih	1	1	249	249				3	6	1	0
	1	oo_vih	4	1	281	281				4	6	1	0
	1	ae_sin	7	2	325	325				6	6	1	6.67
	1	uu_vih	5	1	294	294				7	6	1	0
	1	ae_vih	7	1	272	272				8	6	1	3.33
	1	ii_sin	3	2	279	279				9	6	1	0
	1	uu_vih	5	1	319	319				10	6	1	0
	1	oo_vih	4	1	260	260				11	6	1	0
	1	oe_vih	8	1	316	316				12	6	1	0
	1	ii_sin	3	2	336	336				13	6	1	6.67
	1	ae_sin	7	2	343	343				14	6	1	0
	1	ii_vih	3	1	265	265				15	6	1	0
	1	ee_sin	2	2	281	281				16	6	1	0
	1	aa_vih	1	1	287	287				17	6	1	0
	1	ee_vih	2	1	316	316				18	6	1	3.33
	1	oo_sin	4	2	284	284				1	7	2	0
	1	yy_vih	6	1	279	279				2	7	2	0
	1	ae_vih	7	1	311	311				3	7	2	3.33
	1	yy_sin	6	2	315	315				4	7	2	6.67
	1	yy_vih	6	1	335	335				6	7	2	3.33
	1	uu_vih	5	1	310	310				7	7	2	6.67
	1	uu_sin	5	2	302	302				8	7	2	0
	1	yy_vih	6	1	261	261				9	7	2	0
	1	aa_vih	1	1	309	309				10	7	2	0
	1	ee_vih	2	1	277	277				11	7	2	0
	1	oe_sin	8	2	317	317				12	7	2	0
	1	ae_vih	7	1	301	301				13	7	2	0
	1	ii_sin	3	2	601	601				14	7	2	0
	1	uu_sin	5	2	290	290				15	7	2	10
	1	ee_sin	2	2	326	326				16	7	2	0
	1	oo_sin	4	2	395	395				17	7	2	3.33
	1	aa_vih	1	1	371	371				18	7	2	6.67
	1	ii_sin	3	2	362	362				1	7	1	6.67
	1	aa_vih	1	1	254	254				2	7	1	0
	1	oe_sin	8	2	285	285				3	7	1	0
	1	uu_vih	5	1	300	300				4	7	1	3.33
	1	oo_vih	4	1	312	312				6	7	1	0
	1	aa_vih	1	1	288	288				7	7	1	0
	1	ii_sin	3	2	280	280				8	7	1	3.33
	1	yy_vih	6	1	284	284				9	7	1	0
	1	ae_vih	7	1	395	395				10	7	1	13.33
	1	ee_vih	2	1	283	283				11	7	1	0
	1	uu_sin	5	2	289	289				12	7	1	0
	1	uu_vih	5	1	302	302				13	7	1	6.67
	1	oe_sin	8	2	254	254				14	7	1	6.67
	1	aa_vih	1	1	355	355				15	7	1	6.67
	1	oo_sin	4	2	463	463				16	7	1	0
	1	ee_sin	2	2	429	429				17	7	1	0
	1	oe_sin	8	2	366	366				18	7	1	6.67
	1	oe_sin	8	2	289	289				1	8	2	0
	1	uu_sin	5	2	331	331				2	8	2	0
	1	oe_sin	8	2	304	304				3	8	2	0
	1	ii_vih	3	1	335	335				4	8	2	3.33
	1	yy_sin	6	2	304	304				6	8	2	0
	1	uu_vih	5	1	309	309				7	8	2	3.33
	1	aa_vih	1	1	295	295				8	8	2	0
	1	uu_vih	5	1	302	302				9	8	2	13.33
	1	ii_sin	3	2	280	280				10	8	2	3.33
	1	aa_sin	1	2	294	294				11	8	2	3.33
	1	yy_vih	6	1	300	300				12	8	2	0
	1	oe_vih	8	1	357	357				13	8	2	3.33
	1	ee_vih	2	1	289	289				14	8	2	0
	1	ae_sin	7	2	286	286				15	8	2	3.33
	1	oe_vih	8	1	461	461				16	8	2	0
	1	uu_vih	5	1	305	305				17	8	2	3.33
	1	oe_vih	8	1	340	340				18	8	2	3.33
	1	uu_sin	5	2	288	288				1	8	1	3.33
	1	oo_sin	4	2	305	305				2	8	1	3.33
	1	uu_sin	5	2	598	598				3	8	1	0
	1	oo_vih	4	1	427	427				4	8	1	0
	1	oe_vih	8	1	367	367				6	8	1	0
	1	ee_vih	2	1	402	402				7	8	1	0
	1	ii_sin	3	2	247	247				8	8	1	3.33
	1	oe_sin	8	2	330	330				9	8	1	0
	1	ee_sin	2	2	327	327				10	8	1	3.33
	1	oo_vih	4	1	310	310				11	8	1	0
	1	ee_sin	2	2	320	320				12	8	1	0
	1	aa_sin	1	2	288	288				13	8	1	13.33
	1	yy_vih	6	1	303	303				14	8	1	0
	1	oo_vih	4	1	671	671				15	8	1	0
	1	yy_sin	6	2	298	298				16	8	1	0
	1	ii_sin	3	2	400	400				17	8	1	0
	1	oe_sin	8	2	293	293				18	8	1	3.33
	1	oe_sin	8	2	278	278				19	9	2	3.33
	1	ae_vih	7	1	326	326				20	9	2	0
	1	ee_vih	2	1	309	309				21	9	2	0
	1	oo_sin	4	2	307	307				22	9	2	6.67
	1	oe_sin	8	2	310	310				23	9	2	6.67
	1	ae_vih	7	1	325	325				24	9	2	0
	1	oo_vih	4	1	382	382				25	9	2	0
	1	yy_sin	6	2	268	268				26	9	2	6.67
	1	ae_sin	7	2	286	286				27	9	2	3.33
	1	aa_sin	1	2	314	314				28	9	2	3.33
	1	oe_sin	8	2	351	351				30	9	2	3.33
	1	ae_sin	7	2	257	257				31	9	2	6.67
	1	oo_sin	4	2	296	296				32	9	2	0
	1	yy_vih	6	1	388	388				33	9	2	3.33
	1	uu_sin	5	2	520	520				34	9	2	3.33
	1	yy_vih	6	1	354	354				35	9	2	0
	1	yy_sin	6	2	314	314				36	9	2	0
	1	yy_sin	6	2	326	326				37	9	2	3.33
	1	uu_sin	5	2	543	543				38	9	2	3.33
	1	aa_sin	1	2	319	319				19	9	1	6.67
	1	yy_vih	6	1	322	322				20	9	1	6.67
	1	yy_sin	6	2	446	446				21	9	1	10
	1	oe_vih	8	1	393	393				22	9	1	6.67
	1	oe_sin	8	2	288	288				23	9	1	3.33
	1	ae_sin	7	2	327	327				24	9	1	0
	1	ee_vih	2	1	363	363				25	9	1	0
	1	ee_sin	2	2	263	263				26	9	1	13.33
	1	yy_vih	6	1	319	319				27	9	1	0
	1	ae_sin	7	2	337	337				28	9	1	13.33
	1	ii_sin	3	2	446	446				30	9	1	0
	1	ii_sin	3	2	330	330				31	9	1	0
	1	yy_vih	6	1	309	309				32	9	1	3.33
	1	yy_sin	6	2	308	308				33	9	1	0
	1	ae_vih	7	1	360	360				34	9	1	3.33
	1	oo_vih	4	1	448	448				35	9	1	0
	1	uu_vih	5	1	341	341				36	9	1	3.33
	1	oe_vih	8	1	321	321				37	9	1	3.33
	1	ae_sin	7	2	321	321				38	9	1	3.33
	1	ii_sin	3	2	329	329				19	10	2	0
	1	ee_sin	2	2	311	311				20	10	2	0
	1	yy_vih	6	1	340	340				21	10	2	0
	1	yy_vih	6	1	273	273				22	10	2	0
	1	oo_sin	4	2	283	283				23	10	2	0
	1	yy_sin	6	2	356	356				24	10	2	0
	1	oe_sin	8	2	298	298				25	10	2	0
	1	oe_sin	8	2	313	313				26	10	2	3.33
	1	ae_vih	7	1	517	517				27	10	2	0
	1	ee_vih	2	1	313	313				28	10	2	6.67
	1	oe_vih	8	1	310	310				30	10	2	0
	1	aa_sin	1	2	314	314				31	10	2	0
	1	yy_sin	6	2	425	425				32	10	2	0
	1	ee_vih	2	1	338	338				33	10	2	0
	1	yy_sin	6	2	265	265				34	10	2	0
	1	aa_sin	1	2	298	298				35	10	2	0
	1	oe_vih	8	1	333	333				36	10	2	0
	1	oo_sin	4	2	293	293				37	10	2	0
	1	yy_vih	6	1	291	291				38	10	2	0
	1	ii_vih	3	1	318	318				19	10	1	3.33
	1	oe_sin	8	2	309	309				20	10	1	0
	1	ii_sin	3	2	343	343				21	10	1	3.33
	1	oe_vih	8	1	346	346				22	10	1	10
	1	ee_vih	2	1	362	362				23	10	1	6.67
	1	oe_vih	8	1	381	381				24	10	1	3.33
	1	yy_vih	6	1	311	311				25	10	1	0
	1	ee_sin	2	2	283	283				26	10	1	16.67
	1	ee_sin	2	2	241	241				27	10	1	0
	1	ae_vih	7	1	309	309				28	10	1	10
	1	ae_vih	7	1	275	275				30	10	1	16.67
	1	ee_sin	2	2	310	310				31	10	1	0
	1	oe_vih	8	1	283	283				32	10	1	10
	1	uu_sin	5	2	294	294				33	10	1	0
	1	oo_sin	4	2	291	291				34	10	1	0
	1	ee_sin	2	2	346	346				35	10	1	10
	1	oe_sin	8	2	406	406				36	10	1	0
	1	ii_vih	3	1	293	293				37	10	1	0
	1	ee_sin	2	2	303	303				38	10	1	0
	1	ae_vih	7	1	447	447				19	11	2	0
	1	ee_sin	2	2	284	284				20	11	2	0
	1	yy_vih	6	1	307	307				21	11	2	0
	1	aa_vih	1	1	322	322				22	11	2	13.33
	1	ee_vih	2	1	311	311				23	11	2	0
	1	uu_vih	5	1	329	329				24	11	2	0
	1	aa_vih	1	1	296	296				25	11	2	0
	1	aa_sin	1	2	314	314				26	11	2	3.33
	1	oe_vih	8	1	363	363				27	11	2	3.33
	1	ae_vih	7	1	325	325				28	11	2	0
	1	ee_sin	2	2	329	329				30	11	2	0
	1	oo_vih	4	1	361	361				31	11	2	6.67
	1	ee_vih	2	1	324	324				32	11	2	10
	1	yy_vih	6	1	324	324				33	11	2	6.67
	1	aa_vih	1	1	304	304				34	11	2	0
	1	ii_vih	3	1	289	289				35	11	2	3.33
	1	ae_sin	7	2	257	257				36	11	2	0
	1	oo_sin	4	2	344	344				37	11	2	0
	1	ae_sin	7	2	462	462				38	11	2	0
	1	ae_vih	7	1	494	494				19	11	1	6.67
	1	aa_vih	1	1	338	338				20	11	1	0
	1	yy_sin	6	2	376	376				21	11	1	0
	1	aa_vih	1	1	616	616				22	11	1	6.67
	1	ii_vih	3	1	303	303				23	11	1	6.67
	1	oo_sin	4	2	261	261				24	11	1	3.33
	1	oo_vih	4	1	397	397				25	11	1	0
	1	ae_sin	7	2	388	388				26	11	1	20
	1	oe_vih	8	1	438	438				27	11	1	0
	1	yy_vih	6	1	408	408				28	11	1	6.67
	1	ee_sin	2	2	353	353				30	11	1	3.33
	1	ee_sin	2	2	409	409				31	11	1	6.67
	1	oo_sin	4	2	336	336				32	11	1	0
	1	oe_sin	8	2	381	381				33	11	1	0
	1	ae_sin	7	2	402	402				34	11	1	3.33
	1	ii_vih	3	1	326	326				35	11	1	6.67
	1	ae_vih	7	1	354	354				36	11	1	6.67
	1	ii_sin	3	2	293	293				37	11	1	3.33
	1	uu_sin	5	2	327	327				38	11	1	0
	1	ii_sin	3	2	363	363				19	12	2	3.33
	1	ee_sin	2	2	397	397				20	12	2	0
	1	uu_vih	5	1	298	298				21	12	2	0
	1	uu_sin	5	2	288	288				22	12	2	3.33
	1	oo_sin	4	2	311	311				23	12	2	0
	1	uu_sin	5	2	302	302				24	12	2	0
	1	uu_sin	5	2	301	301				25	12	2	0
	1	ae_sin	7	2	321	321				26	12	2	0
	1	oe_sin	8	2	312	312				27	12	2	0
	1	oo_sin	4	2	335	335				28	12	2	3.33
	1	uu_sin	5	2	341	341				30	12	2	6.67
	1	ee_sin	2	2	345	345				31	12	2	0
	1	uu_vih	5	1	352	352				32	12	2	3.33
	1	uu_vih	5	1	325	325				33	12	2	0
	1	aa_sin	1	2	312	312				34	12	2	6.67
	1	aa_sin	1	2	290	290				35	12	2	3.33
	1	ii_vih	3	1	283	283				36	12	2	3.33
	1	oe_sin	8	2	264	264				37	12	2	0
	1	oe_sin	8	2	311	311				38	12	2	3.33
	1	ae_vih	7	1	298	298				19	12	1	10
	1	yy_sin	6	2	309	309				20	12	1	6.67
	1	aa_sin	1	2	335	335				21	12	1	0
	1	ae_vih	7	1	315	315				22	12	1	10
	1	oo_vih	4	1	433	433				23	12	1	0
	1	uu_vih	5	1	296	296				24	12	1	0
	1	aa_sin	1	2	292	292				25	12	1	0
	1	ae_vih	7	1	335	335				26	12	1	20
	1	ee_vih	2	1	290	290				27	12	1	0
	1	yy_vih	6	1	303	303				28	12	1	6.67
	1	ii_vih	3	1	295	295				30	12	1	3.33
	1	uu_sin	5	2	296	296				31	12	1	3.33
	1	yy_sin	6	2	399	399				32	12	1	3.33
	1	aa_sin	1	2	308	308				33	12	1	3.33
	1	uu_vih	5	1	295	295				34	12	1	0
	1	ii_sin	3	2	285	285				35	12	1	16.67
	1	uu_vih	5	1	267	267				36	12	1	6.67
	1	ii_vih	3	1	277	277				37	12	1	0
	1	oe_vih	8	1	545	545				38	12	1	3.33
	1	ii_vih	3	1	297	297				19	13	2	3.33
	1	ae_vih	7	1	342	342				20	13	2	0
	1	ae_vih	7	1	270	270				21	13	2	3.33
	1	aa_sin	1	2	318	318				22	13	2	0
	1	aa_sin	1	2	379	379				23	13	2	3.33
	1	oe_vih	8	1	366	366				24	13	2	0
	1	ii_vih	3	1	275	275				25	13	2	0
	1	ee_vih	2	1	300	300				26	13	2	0
	1	uu_vih	5	1	338	338				27	13	2	0
	1	ii_vih	3	1	278	278				28	13	2	0
	1	oo_sin	4	2	373	373				30	13	2	0
	1	yy_sin	6	2	305	305				31	13	2	0
	1	ii_sin	3	2	332	332				32	13	2	0
	1	ae_sin	7	2	544	544				33	13	2	3.33
	1	uu_vih	5	1	354	354				34	13	2	0
	1	aa_vih	1	1	320	320				35	13	2	0
	1	uu_vih	5	1	255	255				36	13	2	0
	1	ae_sin	7	2	362	362				37	13	2	3.33
	1	oe_sin	8	2	347	347				38	13	2	0
	1	oo_vih	4	1	335	335				19	13	1	3.33
	1	yy_sin	6	2	554	554				20	13	1	3.33
	1	ae_vih	7	1	375	375				21	13	1	3.33
	1	oo_sin	4	2	351	351				22	13	1	0
	1	uu_sin	5	2	324	324				23	13	1	0
	1	aa_sin	1	2	372	372				24	13	1	0
	1	ii_sin	3	2	834	834				25	13	1	3.33
	1	uu_sin	5	2	361	361				26	13	1	10
	1	ae_sin	7	2	352	352				27	13	1	3.33
	1	ae_sin	7	2	347	347				28	13	1	6.67
	1	oo_vih	4	1	391	391				30	13	1	0
	1	yy_sin	6	2	334	334				31	13	1	0
	1	ii_vih	3	1	346	346				32	13	1	0
	1	uu_sin	5	2	328	328				33	13	1	0
	1	oe_vih	8	1	335	335				34	13	1	0
	1	ii_sin	3	2	332	332				35	13	1	0
	1	ae_vih	7	1	364	364				36	13	1	0
	1	oo_vih	4	1	316	316				37	13	1	0
	1	ii_vih	3	1	357	357				38	13	1	3.33
	2	ii_sin	3	2	516	516				19	14	2	0
	2	aa_vih	1	1	524	524				20	14	2	0
	2	oe_sin	8	2	547	547				21	14	2	3.33
	2	yy_sin	6	2	706	706				22	14	2	6.67
	2	ee_vih	2	1	398	398				23	14	2	0
	2	aa_vih	1	1	411	411				24	14	2	0
	2	yy_sin	6	2	403	403				25	14	2	0
	2	oo_vih	4	1	649	649				26	14	2	6.67
	2	aa_vih	1	1	481	481				27	14	2	0
	2	oo_vih	4	1	433	433				28	14	2	6.67
	2	ee_vih	2	1	495	495				30	14	2	6.67
	2	oo_vih	4	1	506	506				31	14	2	0
	2	yy_sin	6	2	454	454				32	14	2	0
	2	aa_vih	1	1	449	449				33	14	2	3.33
	2	oe_vih	8	1	449	449				34	14	2	0
	2	aa_vih	1	1	575	575				35	14	2	0
	2	uu_vih	5	1	432	432				36	14	2	0
	2	uu_vih	5	1	419	419				37	14	2	0
	2	aa_vih	1	1	434	434				38	14	2	0
	2	aa_sin	1	2	426	426				19	14	1	3.33
	2	uu_vih	5	1	423	423				20	14	1	0
	2	ae_sin	7	2	513	513				21	14	1	0
	2	uu_vih	5	1	450	450				22	14	1	3.33
	2	ae_sin	7	2	485	485				23	14	1	3.33
	2	ee_vih	2	1	406	406				24	14	1	0
	2	uu_vih	5	1	425	425				25	14	1	0
	2	ii_sin	3	2	392	392				26	14	1	13.33
	2	ee_sin	2	2	669	669				27	14	1	0
	2	ii_sin	3	2	475	475				28	14	1	6.67
	2	ee_vih	2	1	610	610				30	14	1	3.33
	2	ee_sin	2	2	487	487				31	14	1	0
	2	ii_sin	3	2	487	487				32	14	1	6.67
	2	ee_sin	2	2	417	417				33	14	1	0
	2	ae_sin	7	2	435	435				34	14	1	0
	2	oo_vih	4	1	467	467				35	14	1	3.33
	2	oe_vih	8	1	509	509				36	14	1	0
	2	ii_vih	3	1	389	389				37	14	1	0
	2	uu_sin	5	2	359	359				38	14	1	3.33
	2	oe_vih	8	1	443	443				19	15	2	0
	2	ae_vih	7	1	481	481				20	15	2	0
	2	oe_vih	8	1	322	322				21	15	2	10
	2	aa_vih	1	1	413	413				22	15	2	3.33
	2	ii_sin	3	2	331	331				23	15	2	13.33
	2	yy_sin	6	2	415	415				24	15	2	0
	2	ae_sin	7	2	350	350				25	15	2	0
	2	ii_vih	3	1	327	327				26	15	2	10
	2	ee_sin	2	2	340	340				27	15	2	0
	2	ee_sin	2	2	370	370				28	15	2	6.67
	2	aa_sin	1	2	435	435				30	15	2	13.33
	2	yy_vih	6	1	361	361				31	15	2	3.33
	2	oo_sin	4	2	381	381				32	15	2	3.33
	2	aa_vih	1	1	410	410				33	15	2	0
	2	ii_vih	3	1	359	359				34	15	2	6.67
	2	uu_sin	5	2	381	381				35	15	2	0
	2	oe_sin	8	2	426	426				36	15	2	3.33
	2	ii_sin	3	2	343	343				37	15	2	3.33
	2	oe_vih	8	1	476	476				38	15	2	6.67
	2	uu_sin	5	2	359	359				19	15	1	0
	2	ee_sin	2	2	432	432				20	15	1	6.67
	2	uu_vih	5	1	424	424				21	15	1	0
	2	ae_vih	7	1	410	410				22	15	1	0
	2	aa_sin	1	2	346	346				23	15	1	10
	2	aa_sin	1	2	343	343				24	15	1	0
	2	oe_vih	8	1	426	426				25	15	1	0
	2	yy_vih	6	1	463	463				26	15	1	6.67
	2	ii_vih	3	1	359	359				27	15	1	0
	2	oo_sin	4	2	440	440				28	15	1	0
	2	ee_sin	2	2	376	376				30	15	1	6.67
	2	ee_sin	2	2	339	339				31	15	1	0
	2	oe_vih	8	1	413	413				32	15	1	0
	2	ee_vih	2	1	392	392				33	15	1	3.33
	2	ii_vih	3	1	332	332				34	15	1	0
	2	oo_vih	4	1	375	375				35	15	1	3.33
	2	oe_sin	8	2	447	447				36	15	1	0
	2	oe_vih	8	1	449	449				37	15	1	0
	2	uu_sin	5	2	611	611				38	15	1	0
	2	yy_vih	6	1	487	487				19	16	2	10
	2	oe_vih	8	1	511	511				20	16	2	0
	2	ee_sin	2	2	395	395				21	16	2	0
	2	aa_sin	1	2	405	405				22	16	2	3.33
	2	ii_sin	3	2	479	479				23	16	2	10
	2	uu_sin	5	2	513	513				24	16	2	3.33
	2	oe_sin	8	2	587	587				25	16	2	6.67
	2	aa_vih	1	1	495	495				26	16	2	3.33
	2	yy_vih	6	1	437	437				27	16	2	0
	2	oo_sin	4	2	563	563				28	16	2	0
	2	ii_vih	3	1	492	492				30	16	2	3.33
	2	uu_sin	5	2	494	494				31	16	2	0
	2	oo_sin	4	2	420	420				32	16	2	10
	2	ee_vih	2	1	484	484				33	16	2	0
	2	yy_vih	6	1	379	379				34	16	2	0
	2	ae_vih	7	1	449	449				35	16	2	3.33
	2	ae_vih	7	1	411	411				36	16	2	0
	2	ii_vih	3	1	480	480				37	16	2	0
	2	oo_vih	4	1	426	426				38	16	2	6.67
	2	ee_vih	2	1	427	427				19	16	1	0
	2	ae_vih	7	1	431	431				20	16	1	3.33
	2	ae_sin	7	2	467	467				21	16	1	0
	2	ii_sin	3	2	428	428				22	16	1	3.33
	2	yy_sin	6	2	418	418				23	16	1	3.33
	2	ae_sin	7	2	406	406				24	16	1	0
	2	uu_vih	5	1	396	396				25	16	1	0
	2	yy_sin	6	2	422	422				26	16	1	0
	2	oe_vih	8	1	423	423				27	16	1	0
	2	ae_vih	7	1	424	424				28	16	1	3.33
	2	uu_sin	5	2	453	453				30	16	1	0
	2	uu_vih	5	1	455	455				31	16	1	0
	2	oe_sin	8	2	450	450				32	16	1	0
	2	oe_sin	8	2	448	448				33	16	1	0
	2	ee_sin	2	2	870	870				34	16	1	6.67
	2	yy_sin	6	2	667	667				35	16	1	3.33
	2	yy_sin	6	2	644	644				36	16	1	0
	2	aa_vih	1	1	408	408				37	16	1	3.33
	2	oe_sin	8	2	535	535				38	16	1	3.33
	2	oe_sin	8	2	447	447				19	17	2	3.33
	2	ee_vih	2	1	653	653				20	17	2	0
	2	ae_sin	7	2	410	410				21	17	2	3.33
	2	oo_sin	4	2	509	509				22	17	2	10
	2	oe_vih	8	1	486	486				23	17	2	3.33
	2	uu_vih	5	1	352	352				24	17	2	3.33
	2	oe_sin	8	2	414	414				25	17	2	0
	2	ee_sin	2	2	497	497				26	17	2	20
	2	ae_sin	7	2	475	475				27	17	2	0
	2	ee_vih	2	1	428	428				28	17	2	6.67
	2	ae_vih	7	1	396	396				30	17	2	6.67
	2	oo_vih	4	1	461	461				31	17	2	3.33
	2	ee_sin	2	2	466	466				32	17	2	6.67
	2	ee_sin	2	2	416	416				33	17	2	6.67
	2	ee_sin	2	2	447	447				34	17	2	6.67
	2	oo_sin	4	2	509	509				35	17	2	6.67
	2	ii_vih	3	1	500	500				36	17	2	6.67
	2	ee_vih	2	1	410	410				37	17	2	3.33
	2	oe_sin	8	2	484	484				38	17	2	0
	2	ii_vih	3	1	400	400				19	17	1	0
	2	ae_vih	7	1	460	460				20	17	1	3.33
	2	ae_vih	7	1	394	394				21	17	1	0
	2	oo_sin	4	2	409	409				22	17	1	0
	2	ae_sin	7	2	453	453				23	17	1	0
	2	oe_vih	8	1	428	428				24	17	1	0
	2	ii_vih	3	1	412	412				25	17	1	0
	2	oo_vih	4	1	511	511				26	17	1	6.67
	2	oe_sin	8	2	348	348				27	17	1	0
	2	aa_sin	1	2	647	647				28	17	1	6.67
	2	ii_vih	3	1	401	401				30	17	1	3.33
	2	uu_vih	5	1	368	368				31	17	1	6.67
	2	yy_sin	6	2	479	479				32	17	1	3.33
	2	oo_vih	4	1	478	478				33	17	1	3.33
	2	ee_sin	2	2	384	384				34	17	1	0
	2	oo_sin	4	2	424	424				35	17	1	3.33
	2	ee_vih	2	1	488	488				36	17	1	0
	2	oe_sin	8	2	437	437				37	17	1	0
	2	ee_vih	2	1	368	368				38	17	1	0
	2	oo_vih	4	1	849	849
	2	ii_vih	3	1	405	405
	2	oe_vih	8	1	374	374
	2	oo_sin	4	2	484	484
	2	oe_sin	8	2	427	427
	2	oo_sin	4	2	587	587
	2	oo_sin	4	2	632	632
	2	oo_sin	4	2	376	376
	2	yy_vih	6	1	407	407
	2	oo_sin	4	2	401	401
	2	yy_sin	6	2	485	485
	2	uu_sin	5	2	452	452
	2	uu_vih	5	1	388	388
	2	oe_vih	8	1	477	477
	2	aa_vih	1	1	364	364
	2	ae_vih	7	1	409	409
	2	aa_sin	1	2	379	379
	2	ee_vih	2	1	376	376
	2	uu_sin	5	2	430	430
	2	ii_sin	3	2	419	419
	2	ii_vih	3	1	481	481
	2	oe_sin	8	2	400	400
	2	ae_vih	7	1	679	679
	2	aa_vih	1	1	479	479
	2	aa_vih	1	1	550	550
	2	oo_sin	4	2	856	856
	2	oe_vih	8	1	427	427
	2	oe_vih	8	1	395	395
	2	uu_sin	5	2	398	398
	2	oe_vih	8	1	470	470
	2	oo_sin	4	2	501	501
	2	ee_vih	2	1	444	444
	2	ae_sin	7	2	464	464
	2	yy_vih	6	1	358	358
	2	aa_vih	1	1	531	531
	2	ae_sin	7	2	444	444
	2	ae_sin	7	2	465	465
	2	aa_sin	1	2	748	748
	2	uu_sin	5	2	445	445
	2	ee_vih	2	1	434	434
	2	ee_sin	2	2	522	522
	2	ee_sin	2	2	766	766
	2	aa_sin	1	2	646	646
	2	ee_vih	2	1	450	450
	2	ee_sin	2	2	347	347
	2	ii_sin	3	2	516	516
	2	oo_vih	4	1	396	396
	2	yy_sin	6	2	423	423
	2	oo_sin	4	2	432	432
	2	oe_vih	8	1	446	446
	2	ae_sin	7	2	443	443
	2	aa_sin	1	2	383	383
	2	oo_sin	4	2	370	370
	2	oo_vih	4	1	398	398
	2	ii_sin	3	2	364	364
	2	uu_vih	5	1	480	480
	2	ii_vih	3	1	406	406
	2	ii_sin	3	2	670	670
	2	aa_sin	1	2	409	409
	2	ee_sin	2	2	388	388
	2	yy_vih	6	1	377	377
	2	yy_vih	6	1	375	375
	2	oo_sin	4	2	374	374
	2	yy_vih	6	1	383	383
	2	ae_sin	7	2	424	424
	2	ae_sin	7	2	445	445
	2	ae_vih	7	1	499	499
	2	oo_sin	4	2	406	406
	2	ae_sin	7	2	377	377
	2	aa_sin	1	2	341	341
	2	uu_sin	5	2	485	485
	2	oo_vih	4	1	408	408
	2	aa_vih	1	1	362	362
	2	ee_vih	2	1	492	492
	2	ii_sin	3	2	417	417
	2	yy_vih	6	1	456	456
	2	aa_vih	1	1	423	423
	2	uu_vih	5	1	349	349
	2	uu_sin	5	2	445	445
	2	uu_sin	5	2	320	320
	2	ii_vih	3	1	408	408
	2	yy_sin	6	2	502	502
	2	yy_sin	6	2	337	337
	2	uu_sin	5	2	395	395
	2	oo_sin	4	2	358	358
	2	aa_vih	1	1	418	418
	2	yy_sin	6	2	353	353
	2	ae_sin	7	2	382	382
	2	oo_vih	4	1	404	404
	2	oo_sin	4	2	464	464
	2	aa_vih	1	1	447	447
	2	ii_vih	3	1	429	429
	2	yy_vih	6	1	363	363
	2	ii_vih	3	1	361	361
	2	aa_sin	1	2	375	375
	2	oo_vih	4	1	396	396
	2	uu_sin	5	2	415	415
	2	oo_vih	4	1	486	486
	2	aa_sin	1	2	420	420
	2	oe_vih	8	1	394	394
	2	oe_sin	8	2	515	515
	2	uu_vih	5	1	357	357
	2	oe_vih	8	1	478	478
	2	ii_sin	3	2	857	857
	2	oe_sin	8	2	462	462
	2	uu_vih	5	1	351	351
	2	aa_sin	1	2	403	403
	2	yy_vih	6	1	390	390
	2	uu_sin	5	2	377	377
	2	oe_vih	8	1	378	378
	2	yy_vih	6	1	376	376
	2	uu_sin	5	2	365	365
	2	uu_vih	5	1	383	383
	2	yy_sin	6	2	408	408
	2	ae_vih	7	1	430	430
	2	ii_vih	3	1	449	449
	2	yy_vih	6	1	418	418
	2	uu_vih	5	1	433	433
	2	yy_sin	6	2	338	338
	2	ii_vih	3	1	403	403
	2	yy_sin	6	2	335	335
	2	oe_sin	8	2	394	394
	2	ae_sin	7	2	367	367
	2	ii_vih	3	1	334	334
	2	ii_sin	3	2	361	361
	2	uu_sin	5	2	399	399
	2	aa_sin	1	2	319	319
	2	oe_sin	8	2	421	421
	2	ee_vih	2	1	370	370
	2	ee_sin	2	2	364	364
	2	yy_sin	6	2	426	426
	2	uu_sin	5	2	373	373
	2	uu_vih	5	1	309	309
	2	ii_sin	3	2	353	353
	2	yy_sin	6	2	437	437
	2	ii_vih	3	1	394	394
	2	ae_vih	7	1	411	411
	2	aa_sin	1	2	391	391
	2	yy_vih	6	1	342	342
	2	oo_vih	4	1	500	500
	2	ae_sin	7	2	411	411
	2	uu_vih	5	1	383	383
	2	uu_sin	5	2	589	589
	2	ii_vih	3	1	376	376
	2	ae_vih	7	1	447	447
	2	yy_vih	6	1	338	338
	2	aa_sin	1	2	338	338
	2	oo_sin	4	2	363	363
	2	ii_sin	3	2	506	506
	2	oe_sin	8	2	489	489
	2	ae_vih	7	1	378	378
	2	aa_sin	1	2	502	502
	2	yy_vih	6	1	493	493
	2	oo_vih	4	1	923	923
	2	yy_sin	6	2	426	426
	2	yy_sin	6	2	465	465
	2	ee_vih	2	1	370	370
	2	ae_sin	7	2	481	481
	2	ii_sin	3	2	680	680
	2	oo_vih	4	1	387	387
	2	ae_sin	7	2	418	418
	2	oe_vih	8	1	434	434
	2	yy_vih	6	1	382	382
	2	ae_vih	7	1	359	359
	2	ee_sin	2	2	378	378
	2	uu_vih	5	1	423	423
	2	uu_sin	5	2	352	352
	2	ee_vih	2	1	489	489
	2	ii_sin	3	2	459	459
	2	yy_sin	6	2	598	598
	2	aa_vih	1	1	384	384
	2	ae_vih	7	1	381	381
	2	ae_vih	7	1	405	405
	2	oe_vih	8	1	331	331
	2	aa_vih	1	1	414	414
	2	ee_sin	2	2	332	332
	2	yy_vih	6	1	330	330
	2	oo_sin	4	2	387	387
	2	yy_sin	6	2	434	434
	2	ae_vih	7	1	343	343
	2	uu_sin	5	2	580	580
	2	ee_vih	2	1	466	466
	2	yy_vih	6	1	407	407
	2	uu_vih	5	1	423	423
	2	aa_sin	1	2	355	355
	2	uu_sin	5	2	590	590
	2	ii_sin	3	2	459	459
	2	ii_sin	3	2	457	457
	2	aa_vih	1	1	340	340
	2	ae_vih	7	1	435	435
	2	oe_sin	8	2	391	391
	2	ee_sin	2	2	418	418
	2	oe_sin	8	2	426	426
	2	oe_vih	8	1	446	446
	2	oe_vih	8	1	411	411
	2	ii_vih	3	1	662	662
	2	ae_vih	7	1	380	380
	2	yy_vih	6	1	359	359
	2	ae_sin	7	2	369	369
	2	yy_vih	6	1	362	362
	2	yy_vih	6	1	277	277
	2	ae_sin	7	2	343	343
	2	ii_vih	3	1	433	433
	2	ee_vih	2	1	404	404
	2	ii_sin	3	2	309	309
	2	uu_vih	5	1	381	381
	2	ee_sin	2	2	378	378
	2	aa_vih	1	1	323	323
	2	ee_vih	2	1	307	307
	2	ee_sin	2	2	346	346
	2	yy_sin	6	2	522	522
	2	ii_vih	3	1	354	354
	2	ae_vih	7	1	368	368
	2	ae_sin	7	2	427	427
	2	oe_vih	8	1	395	395
	2	oo_vih	4	1	366	366
	2	oo_vih	4	1	311	311
	2	oo_vih	4	1	385	385
	2	ii_sin	3	2	371	371
	2	ii_vih	3	1	515	515
	2	uu_sin	5	2	487	487
	2	ii_sin	3	2	413	413
	2	yy_sin	6	2	453	453
	2	ae_sin	7	2	423	423
	2	oo_vih	4	1	413	413
	2	ii_vih	3	1	354	354
	2	ee_sin	2	2	335	335
	2	ee_vih	2	1	457	457
	2	ee_vih	2	1	341	341
	2	oe_vih	8	1	453	453
	2	aa_sin	1	2	331	331
	2	oe_sin	8	2	360	360
	2	aa_vih	1	1	473	473
	2	aa_sin	1	2	377	377
	2	aa_vih	1	1	436	436
	2	uu_vih	5	1	373	373
	2	oo_sin	4	2	338	338
	2	ae_sin	7	2	319	319
	2	oo_sin	4	2	364	364
	2	ee_vih	2	1	385	385
	2	aa_sin	1	2	420	420
	2	ii_sin	3	2	353	353
	2	yy_vih	6	1	383	383
	2	ii_vih	3	1	352	352
	2	ii_sin	3	2	332	332
	2	aa_vih	1	1	329	329
	2	ee_sin	2	2	307	307
	2	ae_sin	7	2	567	567
	2	uu_vih	5	1	315	315
	2	oo_sin	4	2	328	328
	2	yy_vih	6	1	373	373
	2	oo_vih	4	1	468	468
	2	aa_vih	1	1	428	428
	2	oe_sin	8	2	350	350
	2	aa_vih	1	1	361	361
	2	oo_sin	4	2	333	333
	2	oo_vih	4	1	549	549
	2	oo_vih	4	1	384	384
	2	oe_sin	8	2	380	380
	2	oo_vih	4	1	335	335
	2	aa_vih	1	1	372	372
	2	ii_sin	3	2	348	348
	2	ii_vih	3	1	320	320
	2	oo_vih	4	1	392	392
	2	aa_sin	1	2	390	390
	2	yy_sin	6	2	419	419
	2	ae_sin	7	2	413	413
	2	oo_vih	4	1	347	347
	2	yy_vih	6	1	363	363
	2	uu_vih	5	1	363	363
	2	ae_vih	7	1	351	351
	2	ae_sin	7	2	421	421
	2	ae_sin	7	2	375	375
	2	oe_vih	8	1	416	416
	2	ae_vih	7	1	351	351
	2	aa_vih	1	1	534	534
	2	uu_vih	5	1	331	331
	2	aa_sin	1	2	303	303
	2	oo_sin	4	2	376	376
	2	oe_sin	8	2	394	394
	2	ae_vih	7	1	471	471
	2	ii_sin	3	2	402	402
	2	ee_vih	2	1	388	388
	2	aa_sin	1	2	406	406
	2	oe_sin	8	2	382	382
	2	ee_sin	2	2	373	373
	2	ae_vih	7	1	332	332
	2	yy_sin	6	2	402	402
	2	oe_sin	8	2	355	355
	2	aa_sin	1	2	324	324
	2	ii_vih	3	1	343	343
	2	aa_vih	1	1	307	307
	2	uu_vih	5	1	302	302
	2	ee_sin	2	2	394	394
	2	oe_vih	8	1	378	378
	2	aa_sin	1	2	341	341
	2	ae_vih	7	1	351	351
	2	oe_sin	8	2	370	370
	2	ae_vih	7	1	880	880
	2	aa_sin	1	2	568	568
	2	yy_sin	6	2	336	336
	2	yy_sin	6	2	405	405
	2	yy_vih	6	1	376	376
	2	ee_vih	2	1	344	344
	2	oo_sin	4	2	420	420
	2	uu_vih	5	1	369	369
	2	yy_vih	6	1	372	372
	2	uu_sin	5	2	382	382
	2	ii_sin	3	2	432	432
	2	uu_vih	5	1	402	402
	2	uu_vih	5	1	347	347
	2	ii_sin	3	2	356	356
	2	uu_sin	5	2	310	310
	2	uu_sin	5	2	307	307
	2	ee_vih	2	1	336	336
	2	oe_sin	8	2	402	402
	2	ee_vih	2	1	485	485
	2	yy_vih	6	1	338	338
	2	ae_vih	7	1	393	393
	2	ee_sin	2	2	306	306
	2	yy_sin	6	2	529	529
	2	oe_sin	8	2	376	376
	3	yy_vih	6	1	546	546
	3	uu_sin	5	2	446	446
	3	aa_sin	1	2	496	496
	3	oe_sin	8	2	376	376
	3	oo_vih	4	1	588	588
	3	oo_sin	4	2	512	512
	3	ae_vih	7	1	676	676
	3	ee_vih	2	1	622	622
	3	ae_vih	7	1	440	440
	3	aa_vih	1	1	429	429
	3	oe_vih	8	1	433	433
	3	aa_vih	1	1	343	343
	3	ii_vih	3	1	439	439
	3	aa_vih	1	1	741	741
	3	oo_sin	4	2	492	492
	3	oe_vih	8	1	645	645
	3	ae_vih	7	1	578	578
	3	oe_sin	8	2	375	375
	3	aa_vih	1	1	686	686
	3	ae_vih	7	1	564	564
	3	oe_sin	8	2	472	472
	3	ae_sin	7	2	406	406
	3	yy_vih	6	1	656	656
	3	uu_vih	5	1	505	505
	3	ee_sin	2	2	435	435
	3	ae_sin	7	2	552	552
	3	ii_sin	3	2	732	732
	3	ee_vih	2	1	820	820
	3	aa_sin	1	2	586	586
	3	oe_sin	8	2	713	713
	3	oe_sin	8	2	536	536
	3	ii_vih	3	1	805	805
	3	ii_vih	3	1	733	733
	3	ae_vih	7	1	543	543
	3	aa_sin	1	2	470	470
	3	aa_sin	1	2	520	520
	3	ae_sin	7	2	422	422
	3	oo_sin	4	2	392	392
	3	aa_vih	1	1	889	889
	3	ae_vih	7	1	628	628
	3	uu_vih	5	1	509	509
	3	oo_vih	4	1	497	497
	3	ae_sin	7	2	409	409
	3	ae_sin	7	2	322	322
	3	ee_vih	2	1	678	678
	3	aa_sin	1	2	527	527
	3	oo_sin	4	2	549	549
	3	oe_sin	8	2	395	395
	3	aa_vih	1	1	623	623
	3	ii_vih	3	1	509	509
	3	ii_vih	3	1	596	596
	3	oe_sin	8	2	655	655
	3	aa_vih	1	1	611	611
	3	uu_sin	5	2	415	415
	3	oe_vih	8	1	544	544
	3	ee_sin	2	2	489	489
	3	uu_sin	5	2	579	579
	3	oo_vih	4	1	669	669
	3	uu_vih	5	1	446	446
	3	ee_vih	2	1	452	452
	3	aa_sin	1	2	463	463
	3	yy_sin	6	2	816	816
	3	ae_vih	7	1	573	573
	3	oo_sin	4	2	502	502
	3	yy_vih	6	1	487	487
	3	oe_sin	8	2	414	414
	3	oo_sin	4	2	302	302
	3	ee_sin	2	2	465	465
	3	uu_vih	5	1	1244
	3	oe_sin	8	2	507	507
	3	yy_sin	6	2	378	378
	3	ee_vih	2	1	753	753
	3	yy_sin	6	2	531	531
	3	uu_vih	5	1	695	695
	3	ae_sin	7	2	456	456
	3	oo_vih	4	1	546	546
	3	aa_sin	1	2	445	445
	3	yy_vih	6	1	651	651
	3	ee_sin	2	2	420	420
	3	ii_sin	3	2	828	828
	3	ee_vih	2	1	580	580
	3	aa_sin	1	2	890	890
	3	ae_vih	7	1	788	788
	3	oe_sin	8	2	406	406
	3	oe_vih	8	1	690	690
	3	ee_vih	2	1	810	810
	3	yy_vih	6	1	443	443
	3	oe_sin	8	2	426	426
	3	uu_vih	5	1	333	333
	3	yy_vih	6	1	548	548
	3	ii_sin	3	2	440	440
	3	oo_sin	4	2	382	382
	3	ii_sin	3	2	446	446
	3	oe_vih	8	1	463	463
	3	aa_sin	1	2	413	413
	3	ii_sin	3	2	636	636
	3	ae_sin	7	2	531	531
	3	yy_sin	6	2	453	453
	3	ae_sin	7	2	484	484
	3	aa_sin	1	2	540	540
	3	uu_sin	5	2	628	628
	3	yy_sin	6	2	429	429
	3	oo_vih	4	1	650	650
	3	yy_vih	6	1	577	577
	3	uu_sin	5	2	392	392
	3	uu_sin	5	2	646	646
	3	aa_sin	1	2	658	658
	3	ee_sin	2	2	435	435
	3	uu_vih	5	1	579	579
	3	yy_vih	6	1	580	580
	3	aa_vih	1	1	517	517
	3	ee_vih	2	1	411	411
	3	aa_vih	1	1	560	560
	3	ee_sin	2	2	531	531
	3	oe_sin	8	2	568	568
	3	oo_vih	4	1	453	453
	3	uu_sin	5	2	534	534
	3	ee_vih	2	1	844	844
	3	uu_vih	5	1	573	573
	3	yy_vih	6	1	492	492
	3	oe_vih	8	1	699	699
	3	oe_vih	8	1	548	548
	3	oe_vih	8	1	485	485
	3	ae_sin	7	2	525	525
	3	oo_vih	4	1	464	464
	3	uu_vih	5	1	396	396
	3	oe_sin	8	2	447	447
	3	ae_vih	7	1	512	512
	3	uu_vih	5	1	485	485
	3	oo_sin	4	2	479	479
	3	aa_vih	1	1	555	555
	3	aa_vih	1	1	749	749
	3	ae_sin	7	2	714	714
	3	ii_sin	3	2	1070
	3	ae_sin	7	2	498	498
	3	ii_vih	3	1	712	712
	3	ae_vih	7	1	579	579
	3	ii_vih	3	1	623	623
	3	oe_vih	8	1	687	687
	3	oe_sin	8	2	527	527
	3	yy_vih	6	1	685	685
	3	oe_vih	8	1	777	777
	3	ee_sin	2	2	850	850
	3	ae_vih	7	1	601	601
	3	aa_sin	1	2	777	777
	3	yy_vih	6	1	513	513
	3	uu_vih	5	1	587	587
	3	ii_vih	3	1	522	522
	3	ii_sin	3	2	774	774
	3	ii_vih	3	1	744	744
	3	yy_vih	6	1	775	775
	3	ee_vih	2	1	750	750
	3	ae_sin	7	2	542	542
	3	oo_sin	4	2	794	794
	3	yy_vih	6	1	783	783
	3	oe_vih	8	1	743	743
	3	ee_sin	2	2	566	566
	3	ee_sin	2	2	611	611
	3	ee_sin	2	2	469	469
	3	aa_vih	1	1	653	653
	3	ae_sin	7	2	502	502
	3	yy_vih	6	1	623	623
	3	ee_sin	2	2	632	632
	3	yy_sin	6	2	454	454
	3	aa_sin	1	2	485	485
	3	oo_vih	4	1	485	485
	3	ii_vih	3	1	484	484
	3	yy_vih	6	1	412	412
	3	yy_vih	6	1	553	553
	3	oo_vih	4	1	399	399
	3	oe_sin	8	2	489	489
	3	uu_vih	5	1	553	553
	3	ee_sin	2	2	462	462
	3	yy_vih	6	1	421	421
	3	oe_vih	8	1	463	463
	3	ee_sin	2	2	705	705
	3	oo_sin	4	2	485	485
	3	yy_sin	6	2	434	434
	3	ii_vih	3	1	399	399
	3	ii_vih	3	1	465	465
	3	ee_vih	2	1	498	498
	3	ee_sin	2	2	494	494
	3	ee_sin	2	2	465	465
	3	ee_sin	2	2	398	398
	3	yy_vih	6	1	431	431
	3	ae_vih	7	1	457	457
	3	oo_vih	4	1	402	402
	3	yy_sin	6	2	559	559
	3	uu_vih	5	1	435	435
	3	oo_vih	4	1	481	481
	3	oo_vih	4	1	561	561
	3	oo_sin	4	2	567	567
	3	ee_sin	2	2	444	444
	3	ii_sin	3	2	515	515
	3	ii_vih	3	1	563	563
	3	ee_sin	2	2	485	485
	3	oe_vih	8	1	412	412
	3	yy_sin	6	2	465	465
	3	uu_sin	5	2	683	683
	3	uu_sin	5	2	414	414
	3	ae_vih	7	1	461	461
	3	uu_vih	5	1	644	644
	3	ae_sin	7	2	420	420
	3	yy_vih	6	1	540	540
	3	ee_sin	2	2	656	656
	3	ii_sin	3	2	593	593
	3	oo_sin	4	2	498	498
	3	oo_vih	4	1	522	522
	3	oe_sin	8	2	504	504
	3	uu_sin	5	2	584	584
	3	ii_sin	3	2	481	481
	3	ii_vih	3	1	492	492
	3	yy_sin	6	2	540	540
	3	ii_sin	3	2	666	666
	3	oe_vih	8	1	482	482
	3	yy_sin	6	2	431	431
	3	aa_vih	1	1	476	476
	3	oo_vih	4	1	586	586
	3	yy_vih	6	1	493	493
	3	aa_vih	1	1	452	452
	3	oe_vih	8	1	361	361
	3	ae_vih	7	1	460	460
	3	yy_sin	6	2	506	506
	3	aa_vih	1	1	643	643
	3	ae_vih	7	1	514	514
	3	ii_vih	3	1	482	482
	3	ii_vih	3	1	377	377
	3	yy_sin	6	2	478	478
	3	yy_vih	6	1	522	522
	3	oo_vih	4	1	903	903
	3	ii_sin	3	2	533	533
	3	ae_sin	7	2	392	392
	3	ae_sin	7	2	484	484
	3	ee_sin	2	2	484	484
	3	aa_vih	1	1	394	394
	3	ae_vih	7	1	331	331
	3	ae_sin	7	2	417	417
	3	oo_sin	4	2	402	402
	3	ae_vih	7	1	406	406
	3	ae_vih	7	1	397	397
	3	oe_vih	8	1	424	424
	3	ae_vih	7	1	406	406
	3	oe_vih	8	1	378	378
	3	aa_vih	1	1	494	494
	3	oo_vih	4	1	415	415
	3	oo_sin	4	2	456	456
	3	ae_vih	7	1	431	431
	3	yy_vih	6	1	559	559
	3	uu_vih	5	1	416	416
	3	oo_sin	4	2	514	514
	3	oe_sin	8	2	493	493
	3	oo_vih	4	1	513	513
	3	oe_vih	8	1	370	370
	3	uu_sin	5	2	627	627
	3	oo_sin	4	2	321	321
	3	oo_vih	4	1	456	456
	3	aa_sin	1	2	472	472
	3	ii_vih	3	1	511	511
	3	yy_sin	6	2	405	405
	3	yy_sin	6	2	473	473
	3	yy_sin	6	2	351	351
	3	aa_sin	1	2	433	433
	3	oo_sin	4	2	386	386
	3	ee_vih	2	1	420	420
	3	uu_sin	5	2	523	523
	3	uu_sin	5	2	544	544
	3	ae_sin	7	2	481	481
	3	oo_sin	4	2	445	445
	3	ae_sin	7	2	331	331
	3	oo_sin	4	2	373	373
	3	oe_vih	8	1	613	613
	3	uu_vih	5	1	395	395
	3	uu_sin	5	2	452	452
	3	ii_vih	3	1	532	532
	3	ii_vih	3	1	705	705
	3	oo_vih	4	1	478	478
	3	ii_sin	3	2	430	430
	3	yy_sin	6	2	842	842
	3	ee_vih	2	1	437	437
	3	oe_sin	8	2	389	389
	3	uu_sin	5	2	485	485
	3	ee_sin	2	2	389	389
	3	aa_sin	1	2	402	402
	3	yy_sin	6	2	392	392
	3	ee_vih	2	1	418	418
	3	yy_sin	6	2	775	775
	3	oo_sin	4	2	396	396
	3	yy_vih	6	1	791	791
	3	oe_sin	8	2	404	404
	3	oo_sin	4	2	458	458
	3	oo_vih	4	1	550	550
	3	yy_sin	6	2	511	511
	3	ae_vih	7	1	451	451
	3	ii_sin	3	2	501	501
	3	ii_vih	3	1	635	635
	3	aa_vih	1	1	439	439
	3	ee_vih	2	1	427	427
	3	ii_sin	3	2	451	451
	3	ae_sin	7	2	555	555
	3	aa_sin	1	2	325	325
	3	uu_vih	5	1	586	586
	3	ee_vih	2	1	548	548
	3	ae_sin	7	2	381	381
	3	ii_sin	3	2	424	424
	3	oo_sin	4	2	445	445
	3	uu_vih	5	1	417	417
	3	ii_sin	3	2	419	419
	3	oe_sin	8	2	404	404
	3	oe_vih	8	1	435	435
	3	ee_vih	2	1	501	501
	3	ae_vih	7	1	682	682
	3	uu_sin	5	2	309	309
	3	aa_sin	1	2	620	620
	3	ee_vih	2	1	410	410
	3	ae_sin	7	2	544	544
	3	ee_vih	2	1	626	626
	3	ii_sin	3	2	384	384
	3	uu_sin	5	2	563	563
	3	uu_sin	5	2	806	806
	3	oe_vih	8	1	376	376
	3	ae_vih	7	1	515	515
	3	ee_vih	2	1	405	405
	3	uu_sin	5	2	455	455
	3	yy_vih	6	1	374	374
	3	aa_sin	1	2	514	514
	3	ae_vih	7	1	726	726
	3	oe_sin	8	2	509	509
	3	oe_vih	8	1	743	743
	3	oe_sin	8	2	395	395
	3	oo_sin	4	2	560	560
	3	oo_sin	4	2	474	474
	3	ii_sin	3	2	386	386
	3	oo_sin	4	2	328	328
	3	ii_vih	3	1	446	446
	3	ee_vih	2	1	672	672
	3	ee_vih	2	1	527	527
	3	oe_sin	8	2	414	414
	3	ee_vih	2	1	778	778
	3	uu_sin	5	2	582	582
	3	yy_vih	6	1	661	661
	3	ee_sin	2	2	379	379
	3	uu_vih	5	1	404	404
	3	aa_sin	1	2	328	328
	3	oo_vih	4	1	416	416
	3	yy_vih	6	1	442	442
	3	aa_sin	1	2	363	363
	3	ii_sin	3	2	786	786
	3	aa_sin	1	2	469	469
	3	uu_sin	5	2	411	411
	3	yy_vih	6	1	412	412
	3	uu_sin	5	2	427	427
	3	ii_vih	3	1	430	430
	3	oe_vih	8	1	533	533
	3	ee_vih	2	1	547	547
	3	oo_sin	4	2	332	332
	3	uu_vih	5	1	455	455
	3	aa_vih	1	1	345	345
	3	ae_sin	7	2	362	362
	3	ee_sin	2	2	346	346
	3	aa_sin	1	2	408	408
	3	yy_sin	6	2	393	393
	3	ee_sin	2	2	363	363
	3	oo_vih	4	1	428	428
	3	oe_sin	8	2	381	381
	3	ii_sin	3	2	355	355
	3	oo_vih	4	1	376	376
	3	ae_vih	7	1	717	717
	3	oe_sin	8	2	356	356
	3	ae_vih	7	1	466	466
	3	ii_sin	3	2	597	597
	3	aa_vih	1	1	591	591
	3	ee_vih	2	1	466	466
	3	ii_vih	3	1	503	503
	3	oo_vih	4	1	455	455
	3	oe_sin	8	2	427	427
	3	ae_sin	7	2	601	601
	3	yy_sin	6	2	374	374
	3	uu_vih	5	1	447	447
	3	yy_sin	6	2	398	398
	3	yy_sin	6	2	449	449
	3	oe_sin	8	2	433	433
	3	ii_sin	3	2	589	589
	3	yy_sin	6	2	368	368
	3	ee_vih	2	1	432	432
	3	uu_sin	5	2	357	357
	3	ii_vih	3	1	558	558
	3	ee_sin	2	2	353	353
	3	ii_vih	3	1	385	385
	3	oe_sin	8	2	371	371
	3	ee_sin	2	2	474	474
	3	ae_sin	7	2	483	483
	3	aa_vih	1	1	714	714
	3	uu_sin	5	2	517	517
	3	ii_sin	3	2	405	405
	3	ae_sin	7	2	393	393
	3	ee_vih	2	1	704	704
	3	ee_vih	2	1	480	480
	3	oe_vih	8	1	585	585
	3	ee_vih	2	1	574	574
	3	aa_sin	1	2	423	423
	3	oo_vih	4	1	610	610
	3	uu_sin	5	2	424	424
	3	ii_sin	3	2	488	488
	3	yy_sin	6	2	513	513
	3	oe_sin	8	2	363	363
	3	oe_vih	8	1	579	579
	3	ii_vih	3	1	542	542
	3	uu_sin	5	2	513	513
	3	uu_vih	5	1	590	590
	3	uu_vih	5	1	619	619
	3	uu_sin	5	2	421	421
	3	aa_sin	1	2	835	835
	3	uu_vih	5	1	606	606
	3	aa_vih	1	1	453	453
	3	yy_vih	6	1	530	530
	3	uu_vih	5	1	798	798
	3	ee_sin	2	2	408	408
	3	oo_vih	4	1	595	595
	3	uu_sin	5	2	643	643
	3	ae_vih	7	1	1060
	3	ee_sin	2	2	654	654
	3	yy_sin	6	2	515	515
	3	oo_sin	4	2	427	427
	3	ee_sin	2	2	420	420
	3	ee_sin	2	2	457	457
	3	aa_vih	1	1	556	556
	3	yy_vih	6	1	424	424
	3	uu_vih	5	1	571	571
	3	uu_vih	5	1	613	613
	3	ae_vih	7	1	556	556
	3	oo_vih	4	1	380	380
	3	ii_sin	3	2	397	397
	3	ii_sin	3	2	352	352
	3	aa_vih	1	1	449	449
	3	uu_vih	5	1	424	424
	3	yy_sin	6	2	438	438
	3	ee_vih	2	1	533	533
	3	ii_sin	3	2	338	338
	3	ii_vih	3	1	495	495
	3	aa_vih	1	1	419	419
	3	oo_vih	4	1	398	398
	3	uu_sin	5	2	556	556
	3	ii_vih	3	1	365	365
	3	uu_vih	5	1	516	516
	3	ae_sin	7	2	329	329
	3	ae_vih	7	1	378	378
	3	uu_sin	5	2	443	443
	3	aa_vih	1	1	499	499
	3	oo_vih	4	1	564	564
	3	oo_sin	4	2	420	420
	3	aa_vih	1	1	515	515
	3	oe_vih	8	1	683	683
	3	yy_vih	6	1	659	659
	3	oo_sin	4	2	437	437
	3	aa_vih	1	1	695	695
	3	oe_sin	8	2	480	480
	3	ae_vih	7	1	597	597
	3	uu_vih	5	1	522	522
	3	ii_sin	3	2	446	446
	3	oe_vih	8	1	506	506
	3	aa_vih	1	1	519	519
	3	oo_sin	4	2	504	504
	3	oe_vih	8	1	438	438
	3	ii_vih	3	1	605	605
	3	oe_vih	8	1	478	478
	3	ae_sin	7	2	452	452
	3	ii_vih	3	1	423	423
	3	oe_vih	8	1	690	690
	3	yy_sin	6	2	380	380
	3	aa_sin	1	2	525	525
	3	ae_sin	7	2	439	439
	4	ii_vih	3	1	331	331
	4	oe_vih	8	1	397	397
	4	aa_vih	1	1	492	492
	4	uu_vih	5	1	380	380
	4	yy_sin	6	2	426	426
	4	aa_vih	1	1	418	418
	4	aa_sin	1	2	467	467
	4	oe_sin	8	2	854	854
	4	aa_vih	1	1	401	401
	4	oe_vih	8	1	329	329
	4	ee_vih	2	1	401	401
	4	ee_vih	2	1	346	346
	4	uu_sin	5	2	391	391
	4	uu_sin	5	2	423	423
	4	aa_vih	1	1	312	312
	4	oe_vih	8	1	304	304
	4	ii_vih	3	1	382	382
	4	oo_vih	4	1	380	380
	4	ae_vih	7	1	335	335
	4	ii_vih	3	1	419	419
	4	ii_sin	3	2	408	408
	4	aa_vih	1	1	418	418
	4	ii_sin	3	2	420	420
	4	yy_vih	6	1	568	568
	4	yy_vih	6	1	820	820
	4	yy_sin	6	2	562	562
	4	yy_vih	6	1	577	577
	4	uu_sin	5	2	491	491
	4	aa_vih	1	1	418	418
	4	ae_sin	7	2	746	746
	4	ii_vih	3	1	415	415
	4	oo_sin	4	2	448	448
	4	ae_vih	7	1	475	475
	4	uu_sin	5	2	511	511
	4	aa_vih	1	1	530	530
	4	oo_vih	4	1	373	373
	4	uu_vih	5	1	417	417
	4	yy_sin	6	2	406	406
	4	aa_vih	1	1	342	342
	4	yy_vih	6	1	409	409
	4	ii_sin	3	2	668	668
	4	aa_vih	1	1	458	458
	4	oo_vih	4	1	517	517
	4	ii_vih	3	1	353	353
	4	ae_sin	7	2	352	352
	4	ii_vih	3	1	351	351
	4	oo_sin	4	2	367	367
	4	oe_vih	8	1	427	427
	4	aa_sin	1	2	375	375
	4	oe_vih	8	1	365	365
	4	ee_vih	2	1	378	378
	4	yy_sin	6	2	387	387
	4	ae_sin	7	2	426	426
	4	ae_sin	7	2	379	379
	4	uu_sin	5	2	448	448
	4	uu_vih	5	1	505	505
	4	ae_vih	7	1	545	545
	4	ae_vih	7	1	427	427
	4	oe_vih	8	1	459	459
	4	ii_sin	3	2	457	457
	4	oe_sin	8	2	487	487
	4	uu_sin	5	2	440	440
	4	oe_vih	8	1	633	633
	4	ae_vih	7	1	576	576
	4	oe_vih	8	1	524	524
	4	yy_sin	6	2	373	373
	4	aa_sin	1	2	386	386
	4	ii_sin	3	2	401	401
	4	oo_sin	4	2	401	401
	4	oe_vih	8	1	342	342
	4	aa_vih	1	1	377	377
	4	oe_sin	8	2	439	439
	4	oe_sin	8	2	707	707
	4	uu_sin	5	2	666	666
	4	ii_vih	3	1	379	379
	4	aa_vih	1	1	549	549
	4	oo_sin	4	2	555	555
	4	yy_sin	6	2	406	406
	4	ii_vih	3	1	808	808
	4	ae_vih	7	1	549	549
	4	oe_sin	8	2	448	448
	4	oo_sin	4	2	739	739
	4	yy_sin	6	2	806	806
	4	ae_sin	7	2	482	482
	4	ee_sin	2	2	435	435
	4	uu_vih	5	1	372	372
	4	ee_vih	2	1	413	413
	4	uu_vih	5	1	564	564
	4	oo_sin	4	2	411	411
	4	uu_sin	5	2	723	723
	4	aa_sin	1	2	565	565
	4	uu_sin	5	2	507	507
	4	oe_sin	8	2	500	500
	4	ae_vih	7	1	559	559
	4	oo_sin	4	2	789	789
	4	uu_sin	5	2	637	637
	4	oo_vih	4	1	508	508
	4	ae_vih	7	1	557	557
	4	yy_sin	6	2	664	664
	4	ee_vih	2	1	603	603
	4	aa_vih	1	1	813	813
	4	yy_sin	6	2	513	513
	4	oo_sin	4	2	557	557
	4	ii_sin	3	2	496	496
	4	ee_sin	2	2	363	363
	4	yy_sin	6	2	466	466
	4	oe_vih	8	1	344	344
	4	oo_vih	4	1	419	419
	4	oe_sin	8	2	463	463
	4	uu_vih	5	1	404	404
	4	aa_vih	1	1	518	518
	4	oe_sin	8	2	378	378
	4	uu_sin	5	2	625	625
	4	ii_vih	3	1	367	367
	4	oe_vih	8	1	413	413
	4	ii_sin	3	2	558	558
	4	ee_sin	2	2	384	384
	4	oo_vih	4	1	504	504
	4	uu_vih	5	1	486	486
	4	ii_sin	3	2	342	342
	4	ae_sin	7	2	414	414
	4	yy_sin	6	2	511	511
	4	ae_vih	7	1	320	320
	4	oe_vih	8	1	538	538
	4	uu_sin	5	2	332	332
	4	ae_sin	7	2	367	367
	4	ae_vih	7	1	394	394
	4	oo_sin	4	2	384	384
	4	ee_sin	2	2	369	369
	4	ae_sin	7	2	461	461
	4	yy_vih	6	1	333	333
	4	aa_sin	1	2	384	384
	4	oe_sin	8	2	397	397
	4	ee_sin	2	2	381	381
	4	aa_vih	1	1	434	434
	4	oo_sin	4	2	509	509
	4	oe_vih	8	1	429	429
	4	ae_sin	7	2	406	406
	4	ee_vih	2	1	394	394
	4	oo_sin	4	2	340	340
	4	ee_sin	2	2	372	372
	4	ii_vih	3	1	326	326
	4	yy_vih	6	1	445	445
	4	ii_vih	3	1	423	423
	4	uu_vih	5	1	421	421
	4	ae_vih	7	1	737	737
	4	uu_vih	5	1	420	420
	4	ee_sin	2	2	377	377
	4	ee_sin	2	2	862	862
	4	aa_sin	1	2	424	424
	4	ee_sin	2	2	498	498
	4	aa_vih	1	1	390	390
	4	ae_sin	7	2	473	473
	4	uu_sin	5	2	427	427
	4	yy_vih	6	1	351	351
	4	oo_vih	4	1	492	492
	4	aa_sin	1	2	416	416
	4	uu_vih	5	1	377	377
	4	yy_vih	6	1	440	440
	4	oe_vih	8	1	406	406
	4	aa_vih	1	1	416	416
	4	uu_vih	5	1	374	374
	4	ae_sin	7	2	395	395
	4	oe_sin	8	2	417	417
	4	ii_sin	3	2	522	522
	4	ii_sin	3	2	623	623
	4	ae_sin	7	2	426	426
	4	aa_vih	1	1	365	365
	4	aa_sin	1	2	578	578
	4	ii_sin	3	2	492	492
	4	ii_vih	3	1	353	353
	4	oe_vih	8	1	414	414
	4	oo_vih	4	1	398	398
	4	ee_sin	2	2	391	391
	4	oe_sin	8	2	388	388
	4	ae_vih	7	1	339	339
	4	aa_sin	1	2	378	378
	4	ii_sin	3	2	585	585
	4	ae_vih	7	1	361	361
	4	ii_sin	3	2	445	445
	4	oo_sin	4	2	754	754
	4	aa_sin	1	2	529	529
	4	aa_sin	1	2	404	404
	4	yy_vih	6	1	411	411
	4	aa_vih	1	1	553	553
	4	aa_sin	1	2	473	473
	4	aa_vih	1	1	622	622
	4	uu_sin	5	2	491	491
	4	ee_sin	2	2	692	692
	4	ee_vih	2	1	449	449
	4	oe_vih	8	1	497	497
	4	oe_sin	8	2	415	415
	4	ii_vih	3	1	443	443
	4	uu_vih	5	1	915	915
	4	aa_vih	1	1	593	593
	4	uu_sin	5	2	466	466
	4	ae_vih	7	1	593	593
	4	aa_sin	1	2	499	499
	4	ii_sin	3	2	744	744
	4	ae_vih	7	1	566	566
	4	ii_sin	3	2	534	534
	4	ii_vih	3	1	890	890
	4	yy_vih	6	1	688	688
	4	uu_vih	5	1	680	680
	4	uu_vih	5	1	538	538
	4	aa_sin	1	2	499	499
	4	aa_vih	1	1	632	632
	4	oe_sin	8	2	602	602
	4	ii_vih	3	1	571	571
	4	ee_sin	2	2	413	413
	4	ee_sin	2	2	490	490
	4	oe_vih	8	1	377	377
	4	yy_sin	6	2	487	487
	4	uu_sin	5	2	865	865
	4	ee_sin	2	2	460	460
	4	ee_vih	2	1	372	372
	4	ii_vih	3	1	465	465
	4	aa_vih	1	1	981	981
	4	ae_sin	7	2	415	415
	4	oe_vih	8	1	494	494
	4	ee_vih	2	1	499	499
	4	oo_vih	4	1	468	468
	4	ee_sin	2	2	402	402
	4	aa_sin	1	2	410	410
	4	ee_sin	2	2	353	353
	4	aa_sin	1	2	633	633
	4	uu_vih	5	1	518	518
	4	uu_sin	5	2	720	720
	4	uu_vih	5	1	565	565
	4	oe_vih	8	1	680	680
	4	ii_vih	3	1	534	534
	4	ae_sin	7	2	347	347
	4	ee_sin	2	2	560	560
	4	uu_vih	5	1	484	484
	4	yy_sin	6	2	357	357
	4	oo_vih	4	1	629	629
	4	ae_vih	7	1	473	473
	4	ii_sin	3	2	359	359
	4	aa_vih	1	1	752	752
	4	oe_vih	8	1	520	520
	4	ae_vih	7	1	442	442
	4	uu_vih	5	1	448	448
	4	ii_vih	3	1	345	345
	4	yy_vih	6	1	538	538
	4	oo_vih	4	1	510	510
	4	ae_vih	7	1	466	466
	4	aa_sin	1	2	423	423
	4	uu_sin	5	2	687	687
	4	oe_vih	8	1	605	605
	4	ae_vih	7	1	512	512
	4	uu_vih	5	1	463	463
	4	ae_vih	7	1	396	396
	4	ii_sin	3	2	507	507
	4	uu_sin	5	2	742	742
	4	ee_vih	2	1	476	476
	4	oe_sin	8	2	616	616
	4	oe_sin	8	2	562	562
	4	uu_vih	5	1	611	611
	4	ee_sin	2	2	418	418
	4	aa_sin	1	2	460	460
	4	oo_vih	4	1	404	404
	4	ee_vih	2	1	707	707
	4	aa_vih	1	1	608	608
	4	uu_sin	5	2	525	525
	4	uu_sin	5	2	784	784
	4	oo_sin	4	2	708	708
	4	yy_sin	6	2	638	638
	4	ii_vih	3	1	622	622
	4	oe_sin	8	2	1131
	4	ee_vih	2	1	710	710
	4	ii_sin	3	2	558	558
	4	ii_vih	3	1	496	496
	4	yy_sin	6	2	578	578
	4	aa_sin	1	2	787	787
	4	ee_sin	2	2	713	713
	4	oe_sin	8	2	715	715
	4	ee_vih	2	1	655	655
	4	oe_sin	8	2	800	800
	4	yy_vih	6	1	629	629
	4	yy_vih	6	1	605	605
	4	uu_sin	5	2	657	657
	4	aa_sin	1	2	568	568
	4	oe_vih	8	1	374	374
	4	oo_vih	4	1	484	484
	4	yy_sin	6	2	396	396
	4	yy_sin	6	2	585	585
	4	ii_vih	3	1	398	398
	4	oo_vih	4	1	498	498
	4	ee_vih	2	1	574	574
	4	oe_sin	8	2	544	544
	4	ee_vih	2	1	588	588
	4	aa_sin	1	2	784	784
	4	yy_vih	6	1	479	479
	4	ee_vih	2	1	465	465
	4	ee_vih	2	1	388	388
	4	ae_sin	7	2	570	570
	4	yy_sin	6	2	435	435
	4	ae_sin	7	2	472	472
	4	yy_sin	6	2	423	423
	4	ii_sin	3	2	474	474
	4	yy_vih	6	1	346	346
	4	uu_vih	5	1	409	409
	4	oo_sin	4	2	447	447
	4	yy_vih	6	1	505	505
	4	yy_vih	6	1	481	481
	4	ii_vih	3	1	548	548
	4	aa_sin	1	2	462	462
	4	yy_vih	6	1	462	462
	4	ii_vih	3	1	589	589
	4	aa_sin	1	2	425	425
	4	ee_vih	2	1	508	508
	4	oe_sin	8	2	429	429
	4	ee_sin	2	2	478	478
	4	ae_sin	7	2	412	412
	4	yy_sin	6	2	400	400
	4	ae_sin	7	2	434	434
	4	oe_vih	8	1	320	320
	4	ee_vih	2	1	696	696
	4	uu_sin	5	2	496	496
	4	oo_sin	4	2	611	611
	4	oo_sin	4	2	543	543
	4	oe_vih	8	1	621	621
	4	ee_vih	2	1	679	679
	4	ii_sin	3	2	636	636
	4	ae_vih	7	1	571	571
	4	ae_vih	7	1	409	409
	4	uu_sin	5	2	729	729
	4	ae_sin	7	2	467	467
	4	oo_sin	4	2	476	476
	4	oe_sin	8	2	474	474
	4	oo_vih	4	1	503	503
	4	ii_vih	3	1	386	386
	4	oe_vih	8	1	370	370
	4	ii_sin	3	2	647	647
	4	uu_sin	5	2	762	762
	4	yy_sin	6	2	588	588
	4	oo_vih	4	1	770	770
	4	yy_sin	6	2	552	552
	4	ii_vih	3	1	549	549
	4	ee_sin	2	2	533	533
	4	oe_sin	8	2	553	553
	4	oo_sin	4	2	723	723
	4	uu_sin	5	2	540	540
	4	ii_vih	3	1	499	499
	4	ee_sin	2	2	417	417
	4	aa_vih	1	1	396	396
	4	oo_sin	4	2	521	521
	4	ee_sin	2	2	403	403
	4	oo_vih	4	1	541	541
	4	yy_sin	6	2	654	654
	4	oo_sin	4	2	420	420
	4	oe_vih	8	1	360	360
	4	ii_sin	3	2	391	391
	4	yy_sin	6	2	467	467
	4	aa_vih	1	1	511	511
	4	yy_vih	6	1	362	362
	4	oo_vih	4	1	633	633
	4	ae_sin	7	2	459	459
	4	oe_sin	8	2	347	347
	4	ee_sin	2	2	329	329
	4	uu_vih	5	1	467	467
	4	ae_vih	7	1	364	364
	4	ii_sin	3	2	384	384
	4	ee_vih	2	1	527	527
	4	ii_sin	3	2	458	458
	4	yy_vih	6	1	331	331
	4	ae_vih	7	1	546	546
	4	ae_vih	7	1	420	420
	4	ae_vih	7	1	375	375
	4	yy_vih	6	1	531	531
	4	aa_vih	1	1	608	608
	4	yy_sin	6	2	597	597
	4	yy_sin	6	2	501	501
	4	oe_vih	8	1	672	672
	4	uu_sin	5	2	459	459
	4	ee_sin	2	2	484	484
	4	ae_vih	7	1	403	403
	4	yy_vih	6	1	343	343
	4	ii_vih	3	1	372	372
	4	uu_vih	5	1	380	380
	4	ee_sin	2	2	572	572
	4	ae_sin	7	2	490	490
	4	oo_vih	4	1	550	550
	4	oe_sin	8	2	766	766
	4	ee_sin	2	2	657	657
	4	ii_vih	3	1	421	421
	4	oe_sin	8	2	433	433
	4	ae_vih	7	1	377	377
	4	oo_sin	4	2	460	460
	4	uu_vih	5	1	513	513
	4	oe_vih	8	1	417	417
	4	aa_sin	1	2	442	442
	4	ii_sin	3	2	846	846
	4	oo_sin	4	2	619	619
	4	oe_sin	8	2	626	626
	4	oe_vih	8	1	393	393
	4	ae_sin	7	2	507	507
	4	uu_vih	5	1	892	892
	4	oo_sin	4	2	537	537
	4	oo_vih	4	1	700	700
	4	oo_sin	4	2	515	515
	4	aa_vih	1	1	646	646
	4	oo_sin	4	2	641	641
	4	oo_vih	4	1	581	581
	4	aa_sin	1	2	437	437
	4	ee_sin	2	2	373	373
	4	yy_vih	6	1	411	411
	4	ee_sin	2	2	402	402
	4	ii_vih	3	1	529	529
	4	ee_vih	2	1	531	531
	4	ii_sin	3	2	630	630
	4	uu_sin	5	2	697	697
	4	oe_sin	8	2	873	873
	4	uu_vih	5	1	643	643
	4	yy_vih	6	1	509	509
	4	oo_sin	4	2	563	563
	4	uu_vih	5	1	487	487
	4	oe_sin	8	2	402	402
	4	ii_sin	3	2	526	526
	4	yy_sin	6	2	624	624
	4	oo_vih	4	1	389	389
	4	ee_vih	2	1	546	546
	4	uu_sin	5	2	439	439
	4	oe_sin	8	2	612	612
	4	uu_sin	5	2	496	496
	4	ee_vih	2	1	423	423
	4	ae_sin	7	2	1291
	4	oo_sin	4	2	596	596
	4	aa_sin	1	2	443	443
	4	ae_vih	7	1	579	579
	4	ae_sin	7	2	384	384
	4	uu_vih	5	1	421	421
	4	aa_vih	1	1	400	400
	4	yy_vih	6	1	401	401
	4	aa_sin	1	2	506	506
	4	ee_sin	2	2	458	458
	4	oo_vih	4	1	396	396
	4	oo_vih	4	1	446	446
	4	yy_vih	6	1	357	357
	4	ii_vih	3	1	368	368
	4	yy_sin	6	2	446	446
	4	ee_vih	2	1	432	432
	4	aa_sin	1	2	435	435
	4	oo_vih	4	1	518	518
	4	ae_sin	7	2	471	471
	4	uu_vih	5	1	408	408
	4	oo_vih	4	1	665	665
	4	ee_vih	2	1	490	490
	4	yy_vih	6	1	447	447
	4	ae_sin	7	2	391	391
	4	ae_sin	7	2	464	464
	4	yy_vih	6	1	665	665
	4	yy_sin	6	2	711	711
	4	aa_sin	1	2	707	707
	4	ee_vih	2	1	419	419
	4	aa_sin	1	2	509	509
	4	oo_vih	4	1	539	539
	4	oe_vih	8	1	652	652
	4	oo_sin	4	2	683	683
	4	yy_vih	6	1	608	608
	4	ae_sin	7	2	760	760
	4	ee_vih	2	1	752	752
	4	oo_vih	4	1	1206
	4	ee_vih	2	1	625	625
	4	yy_vih	6	1	570	570
	4	oo_vih	4	1	506	506
	6	oe_vih	8	1	925	925
	6	uu_vih	5	1	518	518
	6	ae_vih	7	1	550	550
	6	uu_sin	5	2	468	468
	6	ae_vih	7	1	576	576
	6	oe_vih	8	1	989	989
	6	ae_sin	7	2	865	865
	6	ae_sin	7	2	689	689
	6	oe_vih	8	1	636	636
	6	ee_sin	2	2	530	530
	6	aa_vih	1	1	681	681
	6	oe_sin	8	2	509	509
	6	ii_sin	3	2	568	568
	6	uu_sin	5	2	590	590
	6	oo_sin	4	2	437	437
	6	yy_sin	6	2	503	503
	6	oo_vih	4	1	396	396
	6	yy_sin	6	2	609	609
	6	yy_sin	6	2	364	364
	6	ae_sin	7	2	538	538
	6	ee_vih	2	1	565	565
	6	uu_vih	5	1	419	419
	6	ae_sin	7	2	361	361
	6	yy_sin	6	2	494	494
	6	ii_vih	3	1	613	613
	6	oe_sin	8	2	532	532
	6	uu_vih	5	1	619	619
	6	ae_sin	7	2	447	447
	6	aa_sin	1	2	699	699
	6	yy_vih	6	1	666	666
	6	yy_vih	6	1	460	460
	6	ee_vih	2	1	506	506
	6	ii_sin	3	2	518	518
	6	aa_sin	1	2	473	473
	6	uu_sin	5	2	479	479
	6	aa_sin	1	2	485	485
	6	oo_sin	4	2	421	421
	6	oe_sin	8	2	442	442
	6	oo_sin	4	2	515	515
	6	oe_vih	8	1	498	498
	6	aa_sin	1	2	467	467
	6	yy_vih	6	1	442	442
	6	uu_sin	5	2	375	375
	6	ae_vih	7	1	570	570
	6	ii_sin	3	2	294	294
	6	oe_sin	8	2	392	392
	6	ii_vih	3	1	538	538
	6	aa_vih	1	1	502	502
	6	oe_vih	8	1	463	463
	6	oe_sin	8	2	501	501
	6	ee_vih	2	1	842	842
	6	oo_vih	4	1	464	464
	6	oe_sin	8	2	597	597
	6	yy_sin	6	2	448	448
	6	ii_vih	3	1	489	489
	6	ee_sin	2	2	384	384
	6	ee_vih	2	1	388	388
	6	uu_vih	5	1	475	475
	6	aa_sin	1	2	353	353
	6	ae_sin	7	2	531	531
	6	oe_vih	8	1	402	402
	6	oo_vih	4	1	463	463
	6	oo_vih	4	1	551	551
	6	oe_vih	8	1	789	789
	6	yy_vih	6	1	496	496
	6	ii_sin	3	2	530	530
	6	ee_vih	2	1	624	624
	6	ii_sin	3	2	573	573
	6	ee_vih	2	1	490	490
	6	ii_sin	3	2	505	505
	6	ii_sin	3	2	454	454
	6	ae_sin	7	2	735	735
	6	ee_sin	2	2	501	501
	6	aa_vih	1	1	429	429
	6	ee_vih	2	1	441	441
	6	ii_vih	3	1	573	573
	6	aa_vih	1	1	460	460
	6	oo_sin	4	2	451	451
	6	ae_vih	7	1	482	482
	6	ae_vih	7	1	641	641
	6	yy_sin	6	2	446	446
	6	oe_sin	8	2	451	451
	6	oo_sin	4	2	702	702
	6	oe_vih	8	1	796	796
	6	ae_sin	7	2	506	506
	6	aa_sin	1	2	490	490
	6	oo_vih	4	1	440	440
	6	yy_vih	6	1	730	730
	6	yy_sin	6	2	433	433
	6	oe_vih	8	1	624	624
	6	ii_sin	3	2	438	438
	6	ee_vih	2	1	463	463
	6	uu_vih	5	1	478	478
	6	uu_sin	5	2	357	357
	6	aa_vih	1	1	399	399
	6	ii_vih	3	1	498	498
	6	ee_sin	2	2	390	390
	6	yy_vih	6	1	464	464
	6	aa_vih	1	1	440	440
	6	oo_sin	4	2	415	415
	6	yy_sin	6	2	408	408
	6	aa_vih	1	1	450	450
	6	ee_sin	2	2	404	404
	6	aa_vih	1	1	326	326
	6	uu_sin	5	2	500	500
	6	aa_vih	1	1	346	346
	6	yy_vih	6	1	491	491
	6	ii_sin	3	2	494	494
	6	aa_vih	1	1	364	364
	6	aa_vih	1	1	521	521
	6	ae_sin	7	2	385	385
	6	ae_vih	7	1	360	360
	6	oe_sin	8	2	421	421
	6	ee_sin	2	2	430	430
	6	uu_vih	5	1	472	472
	6	oe_sin	8	2	364	364
	6	aa_sin	1	2	588	588
	6	oo_sin	4	2	475	475
	6	ae_vih	7	1	488	488
	6	oo_vih	4	1	500	500
	6	ii_vih	3	1	406	406
	6	yy_sin	6	2	328	328
	6	aa_sin	1	2	463	463
	6	oe_vih	8	1	455	455
	6	yy_vih	6	1	409	409
	6	oo_sin	4	2	334	334
[truncated: 15,932 more rows]
